# Supplementary material for: Arp2/3 complex contributes to the actin-dependent uptake of Aspergillus terreus conidia by alveolar epithelial cells
Source: PLoS One. 2026 Jan 28;21(1):e0341448. doi: 10.1371/journal.pone.0341448 (PMC12851495; doi:10.1371/journal.pone.0341448)
Supplement: S2 Table — (XLSX) [file pone.0341448.s004.xlsx]

## Sheet: Figure 1B 1h post infection
Infection time: 1h
Actin+ vesicles			Actin+ Lamp+ double vesicles (Lamp+ only vesicles excluded)			Lamp+ only vesicles (Actin+ Lamp+ double vesicles excluded)			Actin and Lamp1 -negative conidia
X-coordinates	Y-coordinates		X-coordinates	Y-coordinates		X-coordinates	Y-coordinates		X-coordinates	Y-coordinates
-27828	-21388		11402	29457		5002	10968		-36644	-11131
-28894	-19373		14009	29575		6306	12746		-34938	-8558
-28183	-23165		16498	26020		8913	11916		-35154	4442
-30554	-21980		9032	29694		-12919	-3250		-35913	2492
16498	28272		13244	-4117		-12810	-1191		-37538	-975
-14164	-37863		34875	8377		-17360	-4441		-36563	-2491
-11239	-39867		34694	13577		-17902	-1950		-33746	-2925
-9723	-37917		28844	-22668		-14185	36083		-33529	-433
-10860	-35642		33962	-15383		-25098	-26657		-32988	1300
34586	11050		-7619	-1337		-34807	-14935		-32121	4009
8720	-1435		804	8125		-32794	-13514		-31146	6392
-5362	-2221		1887	5814		-22848	-26894		-32446	8125
-4767	-6555		-10427	-866		5924	-34235		-35371	8234
-9425	-5796		-10752	-3141		4858	-32222		-37429	7042
-7042	-6609		-6076	-4722		7226	-32103		-38296	4875
32608	24681		-34097	17389		12791	-34945		20529	3142
30297	24754		-34452	15258		9713	-34116		-16282	-6552
26181	30026		-34925	13245		-15844	-33691		-17915	-3635
27481	33204		9713	13600		-15573	-31633		-19432	-2819
28564	25765		14449	13718		-17631	-29683		-17098	-2119
26903	28004		11844	14666		19292	7421		2034	28446
-22199	-27661		32919	-727		-5950	35859		3900	29962
-20683	-29250		33511	1878		-13100	36797		6700	29379
-18155	-30550		12838	6040		-1905	37664		-15582	-3519
-33177	-18850		12170	9723		8784	21269		-15815	-5619
-34116	-20583		-13406	-32987		10951	21341		5417	14330
1273	29359		-11727	-31254		8567	23364		-28881	-20901
-16602	-32608		21748	7782		18065	-81		-30164	-21367
-5178	-6465		22831	5832		-29034	17839		11836	-7475
867	41772		-3711	35931		-28239	19933		14065	-6750
5845	39876		569	-33584		-28312	13650		10795	-4998
41918	-11738		-7285	-32067		-34071	-1517		11963	-4064
41326	-9607		-3710	-33529		-33962	758		14532	-3597
37064	-12093		-2248	-31525		19572	-33222		16984	-2079
38958	-12804		-27	-32338		-24321	-25170		-12909	-36410
39905	-9015		-26966	22497		-15551	-1171		19553	-327
40971	-13159		6635	-37908		-13183	-1053		36485	14269
14084	10157		5985	-35525		-8328	11972		-12909	-41431
-6211	14273		930	-23391		-6197	13511		-13960	-39446
-4694	12396		33502	-17108		-38702	16873		-12793	-39679
-1877	10662		-14833	32148		-34775	19319		11591	-23752
-72	9362		14995	-3024		-33656	14986		11928	-26083
11628	7918		16729	-1219		-32284	16719		11928	-29470
7150	10734		23006	26890		-32338	19175		11577	-30754
-11402	-36779		23599	29379		26822	-31358		11110	-34024
-10969	-34071		-35046	10256		-27950	25973		11577	-36359
-6419	-37862		27246	-14950		-29277	27788		11928	-38345
-1002	-35371		29088	-17334		-27219	30713		12628	-41497
-26569	26163		32013	-17009		-14580	-33827		10293	-41848
-29927	30929		-37429	9641		-34856	-20954		8074	-41381
2573	-38098		1409	-38675		-34206	-14743		5388	-41731
-13533	-36148		39313	4977		-32690	-13082		3286	-41264
-11077	-35353		20367	-34955		29602	-26867		2703	-39746
-5083	-38603		22461	-34089		-4667	26397		2469	-36710
-2772	-38964		19211	-31128		-6617	25458		3403	-34257
5028	-38386		33168	10202		-8206	26613		-29293	27748
-6166	-36653		34685	11610		-6978	28275		-26841	28683
-15266	-34703		36833	9859		13000	-35939		30764	-20673
-14833	-32536		38025	-4469		12558	-37194		32251	-19588
-12088	-31525		37483	-6455		10464	-36905		33885	-19121
-10138	-32536		208	-10066		-3061	37564		30849	-18070
9813	-36536		31038	18444		-867	36346		32251	-17253
19635	-17830		-24971	28681		-25079	-26487		30966	-15618
-39749	11781		-23671	26677		36780	4695		31550	-17019
-39605	7159		-22533	29277		39091	4406		-562	11123
-41483	9253		-26235	23554		8468	32861		-679	13224
-37799	12503		-28329	23554					-11422	16494
-38233	15320		21667	-30469					-9863	-3492
-39460	9253		-33014	24402					-7410	-1157
-37799	10770		-15139	36914					-18931	-16683
-8314	-38756		-12702	-38892					-16243	-16680
-6798	-36698		-10373	-39217					-13674	-17847
-10319	-35885		-8152	-39108					-11222	-18431
-7989	-35181		-37303	18597					-8069	-18548
17361	-11998		-35895	21269					-5967	-18665
14761	-9073		-14625	-36400					-18929	28394
16548	-12864		-11836	-37439					-17527	30380
-8748	15736		-12486	-35633					-8653	-8506
34740	-16369		280	-28889					6995	4573
35214	-13999		2447	-29394					3258	7375
2858	29497		11565	-34450					3959	6091
3569	32105		34586	-18850					6995	5974
24073	32223		34586	-22479					5243	8543
25377	34712		33232	-17171					33619	21271
18362	-32121		-31038	-25729					-19863	40072
20818	-31218		20800	-33313					-17527	38320
23237	-30062		15600	-27788					-15542	37386
25025	-28275		14625	-26759					-12973	38320
-39244	-3711		16900	-27625					6878	8310
-36635	-2727		-11863	36418					6411	7492
-35335	1607		-9263	-30704					7812	4456
-34901	-705		-6988	-30198					-27721	-28121
-36924	18		-22317	-15032					-30757	-26136
-19969	25097		37240	-4197					-32158	-23450
-17369	24013		38224	-6283					-31224	-20998
-16069	25963		41257	-6427					-9738	-21582
-17586	28202		42196	-5272					-8220	-22049
-36906	-17839		38441	3106					-38230	-8503
-34739	-19139		35841	7728					-37763	-5817
32391	14571								-15343	-1964
31741	17388								-5534	5860
34666	15763								4158	28864
14950	9804								2523	27930
12783	11429								-15410	-12594
-38512	-8992								-10268	-6149
13271	38675								-8399	-4163
-15205	-39586								-6881	-6849
-24213	34014								14838	21877
-22435	36029								-18675	35072
-9722	2959								-10151	38108
36238	15600								-7815	37407
35696	17875								-5713	39626
34829	20692								-4663	41845
32988	22750								3395	40327
6988	35859								2110	42429
6338	37700								125	42195
7096	40084								-33475	-13990
8829	37592								-38350	-6527
35371	8541								-11138	8523
31579	25025								-11489	11909
37050	-8965								-10671	14361
28600	30144								-8686	15179
26433	29710								9063	9223
24158	29169								-395	7355
-17983	37592								-2264	5370
10698	26370								12333	10041
12576	27453								6845	12143
-17396	20665								9997	9223
19834	30848								15719	10858
22218	30848								-10021	-38756
33231	17655								-7692	-38864
30389	20260								-5417	-36156
32047	22273								-3575	-35289
28077	29277								-10021	-33069
-27300	28573								-13813	-31606
-25079	25215								-15004	-29385
-30333	23265								-13434	-27760
-2208	43481								-10996	-28194
10238	-35128								-10129	-30631
12621	-33990								-29684	26154
13759	-31986								-31056	27201
14192	-29657								-30153	29440
5634	-34694								-23978	32329
8180	-34478								-22570	36012
-5091	-15465								-17171	-30685
-22940	-36725								-542	-38648
-23998	-34475								-4442	-35398
-41212	-4949								-2492	-35561
-41212	909								108	-35994
-42407	-6861								2654	-35940
-40136	-16664								-6283	-34423
-24356	-32323								-13758	-31932
-40255	-11882								-12946	-33448
-40016	-1601								-9100	-34261
-37917	-19148								-9154	-31823
-36391	-21233								-11483	-32907
-34369	-22389								34233	-6202
15157	-34666								17625	-16794
17252	-33511								21946	-19713
19635	-33511								23931	-20997
13352	-33078								25099	-19830
-32798	-24321								25683	-17961
-31227	-26650								28135	-16910
24348	-30577								30354	-16443
25432	-32094								32105	-18195
-42792	6202								33740	-15159
-1138	-41925								31872	-13407
1354	-41889								31288	-15042
3809	-42286								32689	-15859
18362	20475								-35623	18822
17143	18173								-38075	15085
16493	20990								-39710	11115
14435	20123								-41344	5159
14977	17956								-40644	7612
19021	21423								-38308	7378
24907	30378								-40527	4225
22669	31389								30470	-17027
-32834	20484								33506	-13874
-31101	22000								-17089	-37185
-32184	24095								-16358	-35425
-32906	22361								-14354	-35912
-38359	-9886								-12512	-37158
33611	18064								-8721	12621
29615	8861								-8071	-20096
29496	6948								-6554	14138
28300	36355								-5796	-18200
-32466	-26081								-5687	-15546
-33096	-24538								-3683	-16250
-9371	-28339								813	9913
-9949	-26244								12314	-7980
-7421	-27255								12458	-4803
-4027	-27111								16792	-9497
-4966	-25666								-38919	-15789
-4171	-23283								-38789	-13902
-1354	-22344								-38905	-11216
-40788	-1977								-41241	-8997
-41221	550								-20572	-12968
-22723	-17009								-22090	-10282
2682	31931								2665	33508
									25202	37478
									-11131	-8531
									25437	-17170
									21700	4433
									26838	-25928
									3466	-41076
									22028	-24537
									20583	-26993
									18489	-28654
									16683	-30315
									15528	-32699
									12928	-35082
									11050	-36454
									8450	-38404
									5994	-39776
									-24727	-9886
									-28329	-9552
									-30857	-8107
									-32807	-7168
									-35840	-6735
									-37574	-6157
									-38224	-5435
									-38657	-1896
									-40751	-3341
									-21667	26920
									-20367	29232
									-21883	27859
									-17839	32265
									-20728	29520
									27383	-27920
									-32383	-23139
									-33177	-21044
									-39822	-16855
									-41916	-14977
									-43144	-12377
									-42566	-10211
									-41772	-7827
									-41772	-5516
									-40761	-3711
									-38450	-1544
									-37366	1345
									-37077	3945
									-36139	6400
									-34766	9000
									-12522	2861
									-11583	5823
									-15411	7050
									-23102	-28519
									-23256	-26415
									-24195	-24321
									-22606	-22515
									-29467	15438
									-25025	17388
									32716	19988
									33908	21938
									34450	24646
									-352	-38179
									27815	-25251
									28898	-22868
									30126	-20485
									31931	-17090
									31137	-16873
									-17920	10264
									-36626	-8586
									-34459	-7503
									-32220	-5264
									14331	38962
									-17956	-39569
									-12729	-39867
									-20096	-38729
									-20042	-36129
									-21559	-38621
									-24050	-37484
									-35154	21125
									-33349	23075
									-31543	25458
									-30821	27697
									-25404	32319
									-20349	37808
									-18327	39686
									-37321	21053
									37050	13054
									6283	37772
									2456	35822
									9235	-8667
									5948	-13921
									-5262	-14505
									-6430	-15439
									-6897	-12520
									36426	-11002
									38995	-1893
									37360	-25
									35959	19826
									31054	31153
									26150	31153
									23347	27300
									5977	-36870
									4171	-35497
									4460	-33042
									7132	-32825
									8866	-34558
									9588	-36797
									9371	-38314
									-33854	29358
									10877	39345
									12628	41680
									14614	40279
									10877	43666
									-3845	-17929
									-2198	-14874
									-6285	-11021
									-4066	-9502
									-1730	-8919
									1306	-12539
									22091	1708
									23609	4277
									23142	3109
									-14692	18406
									27930	31368
									25361	30784
									17887	30784
									16603	29383
									32717	17122
									14851	27748
									8545	26814
									7027	26930
									4342	27281
									-4658	-42115
									27435	26191
									29303	32263
									-32652	-3183
									-32185	-5635
									-32068	-380
									-30089	24664
									-28645	26253
									-27778	31814
									-26839	25097
									-26478	27264
									-25412	4524
									-23544	2539
									7963	-40544
									25267	-29106
									27369	-29690
									28186	-31792
									28536	-34711
									38576	19067
									24429	-32880
									26966	-30704
									11998	-9615
									10048	-7448
									8098	-4415
									6906	-2790
									5281	-190
									3440	1218
									-135	2843
									-2410	3060
									-5010	2627
									-9344	-1598
									-10644	893
									-10319	-948
									-32852	4252
									-30794	5010
									-30577	7393
									-32419	7177
									-31444	3602
									623	44552
									-17522	-30117
									14761	-26867
									16332	-25134
									19094	-25946
									21044	-28059
									3711	-35696
									-30468	8287
									-28302	9912
									-39352	-8016
									-42765	-16791
									-38485	-18037
									-37727	-19879
									-37510	-21829
									-39406	-3737
									-20719	-37483
									-23535	-31471
									-22398	-29521
									-21640	-27733
									16710	-6608
									-8152	8884
									-29196	-28518
									-37754	-17577
									-36509	-17089
									13541	-21585
									12783	-24727
									12296	-27435
									12783	-29873
									43333	5119
									-9588	41411
									-7746	40923
									-22018	-19256
									-20339	-17090
									-18931	-14761
									-24077	-14056
									-20989	-13190
									-22993	-10969
									-25593	-9344
									-28193	-7881
									-29710	-6202
									-31064	-3927
									-31173	-948
									-31118	1002
									26136	-35073
									27490	-37077
									42115	-11077
									42819	-7611
									43144	-4252
									43415	-9236
									42440	-9506
									-37510	13623
									8640	-2681
									11023	-3061
									13894	-2411
									16061	-298
									16873	1489
									18011	3927
									-26839	25594
									-38675	-17577
									-37429	-14598
									-35913	-12052
									-35588	-9073
									-36833	-16440
									-34342	-14706
									-34125	-11998
									7746	-41465
									9912	-42115
									3575	3710
									-5363	18390
									-4171	19906
									-4821	23481
									16954	17035
									5254	40273
									3304	37890
									6229	37131
									9100	36860
									-7069	-40002
									-4694	-39939
									-6662	-6500
									-596	-5092
									4821	-6500
									-4171	-7692
									-2112	-8775
									-23237	8341
									-20421	9208
									-17279	7800
									32121	20475
									34938	20258
									36996	18091
									39704	14733
									-15140	-40219
									-5227	-38919
									-3386	-40056
									5552	-8910
									-34911	17740
									-36644	14977
									-36102	20990
									-33123	21098
									-37294	15194
									-35236	15952
									-15736	39623
									20827	34260
									-17215	-24755
									-14529	-24288
									15131	-25572
									14080	-22302
									-39402	-6188
									-36599	-5721
									-38584	-3969
									-39985	235
									-37650	-1050
									-31461	5372
									3220	2687
									5089	3971
									13029	17166
									7312	-30035
									9898	-29128
									7913	-27726
									9898	-26325
									9081	-29244
									-40781	-17217
									-41248	-12896
									19357	-8459
									21459	-8459
									20641	-8692
									-8785	3802
									-38329	20851
									1257	25405
									-28959	-26601
									6072	-37110
									8408	-36643
									9692	-34892
									10743	-32323
									4438	-32790
									5722	-30921
									6656	-32906
									7007	-34541
									-30944	5979
									-30300	-20503
									-34037	22235
									-34854	24104
									14891	36248
									27035	36131
									28086	34263
									25167	34847
									26568	32394
									24116	32511
									25167	30292
									23999	28774
									23415	33095
									26101	32978
									30361	-31200
									27439	-31439
									27672	-28753
									27089	-25133
									-26510	-25250
									-39355	-6917
									-36435	-6450
									-20087	-21046
									-17869	-21513
									-12964	-25600
									-10979	-12872
									-22072	2542
									-23824	4410
									-21605	5227
									6770	5344
									-8644	20174
									-7242	22393
									-21450	-35046
									11696	-42545
									14031	-42428
									13448	-41377
									12980	-43245
									22089	-23744
									-37815	-13235
									-35130	-13585
									-36180	-11133
									-37231	-9031
									-36531	-6345
									-38399	-5294
									-39684	-11600
									-37348	-10783
									-36648	-12534
									-37582	4164
									1187	-5411
									2705	30555
									9711	33007
									10061	28686
									11229	27869
									35868	17126
									31664	16192
									34467	16776
									32832	18527
									34116	19695
									34817	21330
									-35046	-25919
									4434	-9124
									40750	-2118
									31058	9092
									29540	6523
									-5491	25791
									-8060	24506
									-10279	24389
									-9345	26024
									21483	30812
									25220	36534
									28139	34665
									13271	-36048
									9073	-27541
									9073	-24855
									14795	-6055
									7438	367
									-6925	11227
									17481	-5938
									16196	-3836
									16897	-3720
									33011	-23804
									33128	-21819
									-16266	26408
									-2604	43807
									31376	21503
									31026	24189
									31143	26524
									29391	23488
									27173	24189
									28924	25824
									29858	28276
									27289	27108
									29742	25824
									31268	-30039
									28466	-9137
									26948	-7152
									10833	4175
									-32022	2423
									-34124	4759
									-35759	5693
									-37744	7444
									-12054	11998
									-16025	22274
									-13222	32550
									-13572	34769
									-11354	34068
									-17893	30448
									-15557	30215
									-19061	27646
									-16842	26595
									-14974	28230
									-17659	29514
									-17543	28230
									-19761	28930
									-2522	-26083
									-3456	-21646
									-1238	-20595
									-2522	-23864
									-43392	-627
									-43159	-1327
									11240	-24863
									-17114	-10590
									-12443	-10356
									-22018	-18063
									-16180	-10940
									-20851	-17129
									-20267	-10823
									-23186	-16078
									-21668	1788
									-20267	854
									-19099	-2066
									-17464	-2649
									-15596	-3467
									31389	9777
									29185	10821
									-17388	34991
									-15384	34233
									-12621	34179
									-15654	36508
									-13109	40787
									-10942	39758
									-13867	35750
									-15871	34937
									-13867	37808
									-6446	36833
									-15329	27733
									-14811	-24141
									-1031	-15851
									954	-16201
									37538	-2167
									39596	-1679
									41275	-2654
									40084	433
									41600	-596
									43659	1029
									40517	-650
									40842	1896
									42900	379
									4690	32143
									23374	31675
									25242	32026
									23607	33894
									28512	29340
									39305	-4241
									14083	18647
									38255	11407
									35802	12341
									36503	7086
									34167	6853
									30898	10356
									33117	10006
									33467	11640
									31131	12341

## Sheet: Figure 1B 3h post-infection
Infection time: 3h
Actin+ vesicles			Actin+ Lamp+ double vesicles (Lamp+ only vesicles excluded)			Lamp+ only vesicles (Actin+ Lamp+ double vesicles excluded)			Actin and Lamp1 -negative conidia
X-coordinates	Y-coordinates		X-coordinates	Y-coordinates		X-coordinates	Y-coordinates		X-coordinates	Y-coordinates
1733	-13812		-34793	5705		-1273	-39352		-32493	-13703
514	-11366		-35876	7872		-5715	-38702		-31092	-11601
-930	-6816		-28365	-1734		-6383	-36571		-30275	-9383
-24402	-677		-23671	-5038		-35615	-10084		2305	-19892
-24673	1977		-23616	-8396		-35037	-14200		3005	-17440
-27273	5065		-21991	-5417		-21026	-18028		3356	-15922
-30523	-6256		-3169	12377		5624	-15211		-31	-9266
-34369	2248		-4144	14652		-3259	-8711		-34595	3696
-30036	10915		-10373	7340		-19220	-18678		-32493	3345
-22109	-713		-7936	6365		-24059	-13767		-30158	1360
7195	37059		-5769	7611		-16981	-19256		-29107	-158
-2302	36265		-10409	19076		-22615	-15356		-29457	3696
2753	36048		-22209	-19473		10030	-15428		-25020	-3311
-26776	1300		-20259	-17848		7357	-15428		-22568	2295
-28437	3683		1462	33484		-36048	822		-20933	1010
6689	-36192		31741	-15816		-32581	4343		-30391	-6347
33827	-10427		-35370	-4342		-25287	1093		-30508	3112
34152	-12431		-36382	-1525		-27309	2537		-29224	426
32906	-17089		-12458	22344		-27670	11420		-23502	-742
33448	-14381		-14354	23915		-26804	13804		-27706	-2026
-11782	9290		-32473	-21829		-26226	10698		-26071	-3544
-11077	12106		-33393	-19392		-24565	12070		-25721	-1092
-12269	14219		32365	-26325		-22326	12937		-27939	777
-14002	16981		-31282	7908		9452	17848		-29574	13855
-4307	9777		-29657	10725		-17270	30415		-27472	16307
-13082	21152		-32528	13162		-15681	31787		-25020	17358
-12594	18769		-36482	14354		8513	33809		-21984	19460
-9073	17794		-30036	12837		-17252	32202		-24553	20978
-5823	-21585		9614	-1219		-14273	33448		-22451	22146
-20286	1995		28735	10048		-12702	34369		7676	7433
-14788	24131		-36084	10716		-9236	35344		-264	35925
-11105	21964		26677	11673		16656	29765		6041	35691
-12350	23914		29169	12865		15573	31787		8494	36625
-13271	26352		-36373	12955		13406	33304		12581	36275
-35642	6960		6220	38287		11817	34676		13515	33239
-23108	-31119		8748	38792		8278	35182		7209	36976
-31048	12970		-16656	23752		10012	35326		10595	36976
-22634	26600		-16223	25702		-17658	-33060		16970	-32608
-22871	24229		-18886	26695		-21125	-29160		18955	-33659
-32945	2185		-17803	29151		-23147	-29593		22108	-31908
-31878	-185		-15853	29223		-32825	-22732		-16427	-12290
-28797	-778		-16214	26840		-31525	-20927		-31257	5459
-26426	763		-14625	25034		-23580	-28943		-31257	2890
-32471	5266		-11592	25612		-36996	-7150		-28337	-2131
-32471	7755		-14986	22651		-37086	-4749		-26002	-3299
-10535	-19987		-20620	28140		-34847	-12766		-16894	-4466
-7962	-21477		-19825	30018		-34775	-10166		-28921	-379
-1679	-24131		-14047	26840		-36291	-8432		-25079	-6338
-2925	-23914		-11664	26840		-38819	-6266		-27354	-4767
25459	-19418		-12892	28501		-38891	-3738		-25133	-3413
27084	-17631		-19320	22940		-15076	-3611		-25946	-1842
29305	-15952		-17442	21929		25675	16304		975	-5959
22642	-17089		-13181	24095		-27733	20854		-4983	33854
20475	-16493		-13614	30018		-25025	26054		12242	13975
18580	-14327		-17514	30956		-8287	32229		-4541	-19330
-40787	1616		-14164	-29250		7457	40968		-3139	-16061
-40570	-189		-16981	-32013		-6066	32121		-641	-18913
-41076	-2356		-18172	-29846		-4983	35587		1525	-17830
-28509	13605		-1272	-23184		-3412	33096		2825	-19780
-30387	15483		-13352	-34775		-2871	34775		4414	-17685
-30676	18300		-30821	-23508		-36743	9822		225	-20719
-32843	19311		-32148	-21315		-32626	9822		-786	-16457
-30676	20033		-28573	-23427		-25512	-2113		-1075	-21802
-35226	16855		-27327	20177		-25729	812		-2086	-19635
-32698	14977		-31390	17848		-22750	-3575		1598	-21369
-36093	15050		-28898	22398		-26921	3141		3764	-21441
25712	-21477		-33177	16710		-37402	-9831		6148	-20502
-10508	21044		-35344	11348		18335	-15464		6075	-18335
-10183	17740		-25432	21694		4848	-13894		-280	-14724
-9479	19311		-2826	38359		2898	-15356		1453	-16891
-26759	-12892		-12486	-37456		30793	-20556		3475	-18624
-22435	-9362		6689	-29169		31335	-18227		2031	-19346
12593	-551		5119	-27165		29114	-17902		33123	-7827
14056	-2952		3006	-29819		30902	-16114		-35308	7304
-27779	13081		26352	-20069		-33340	7665		-23247	27020
-28790	16259		25919	-23860		-33665	10536		-11095	21459
11022	-298		11727	37619		-35669	11998		-9470	19473
-28870	-16656		9344	36897		-35073	14165		-24917	-26262
-31931	-13452		7538	36174		-33936	8477		-18200	-26912
-16620	8305		6238	37547		-34044	10698		-16395	-25107
-14309	9172		35344	-20457		-34261	13840		-14445	-25107
-9614	8811		33683	-21829		-31823	7719		-20295	-29946
-9325	10905		-2139	37537		-9019	14273		-17550	-30885
-38196	15058		-81	39271		-6690	15031		-15312	-30090
-37330	17369		-7881	32879		6148	-6581		-14662	-26768
-22163	27264		31444	-22768		4577	-16277		-19789	-26262
-19707	28708		33611	-19013		28952	-18660		-22389	-27201
-4920	28582		2519	-7096		-23915	23102		-17839	-28212
-7755	13072		-4595	36454		-24890	25540		-14950	-28646
-9154	-32175		-9145	34143		-26515	11998		-2871	-36807
-13424	-28952		-18200	-26812		-34523	-18318		9695	-35940
-6924	-33863		-20529	-15708		-30695	-25323		-36455	1435
-11041	-28880		-7204	-18092		-28384	-26768		-36563	4360
-5552	-34007		-9804	-18200		-30984	-22796		-7367	29692
-25431	-7285		-6717	-16358		-31634	-20557		-4478	30920
-1110	-6527		7656	-29593		-32428	-18823		-12423	25431
7286	-6310		-28221	4929		-30623	-17307		8368	-29909
8423	-3981		16629	-17333		-29034	-23879		-24511	-28681
9615	-623		17008	-14896		-26578	-27779		-23644	-27887
-32581	11114		12729	-13758		-27662	-21496		-21550	-27742
-35326	11908		14463	-16304		-26795	-25396		-10789	-27381
-36264	14364		10671	-11808		-29828	-19473		-26316	-27237
-24402	32907		15149	-12837		-19645	-27851		-24005	-26370
-34964	15140		26758	29196		-2655	-36807		-23211	-25142
-35940	9082		22425	29954		-33692	-3819		25124	-24348
-31318	21649		-11799	37854		2491	2627		-23139	-23987
-30451	24176		-1779	38323		2112	14056		-24150	-23264
-29151	22443		-695	39767		3629	13334		26857	-22759
695	10129		1760	39912		5940	12322		27868	-20953
1995	12296		4432	39334		7457	14272		24113	-20520
11185	31850		-10779	-13478		5073	14778		29313	-19076
12052	29900		4677	-17450		-921	30884		26280	-18787
20863	-12666		4929	2952		6157	27056		26785	-17848
15663	-11077		20204	32852		-14679	-32283		30035	-16981
22741	-10933		21288	30469		-16575	-30387		28807	-16548
13930	-9344		24213	29602		-15329	-28329		25485	-16259
24474	-9344		-10887	-16223		-12892	-26704		32057	-15753
20430	-9199		-23400	-6256		-9913	-25783		27363	-14814
16891	-8910		-30116	-2573		-14463	-30333		-29205	1743
18841	-7538		-33800	-6148		-18092	-29087		-30939	2681
12485	-7105		1490	-21991		-19067	-26921		-35272	3331
24113	-7105		13732	-26000		-12946	-31471		-33394	3476
21098	-5010		15790	-30766		-12459	-28871		-27833	3548
21007	-2988		15032	-27679		-9588	-30333		-29639	4343
18191	-2844		19311	-30333		-21071	-26650		-30577	6293
-23373	7936		17523	-31525		-8342	-28546		-30072	9181
-21856	9344		-1110	-23995		-10779	-31958		-29277	11854
-32292	11962		12107	2871		-13054	-33096		-26822	13948
-31859	13840		13948	4388		-10996	-27246		-11727	14309
-29331	13695		13028	7042		-19609	-28654		-28989	14526
-24998	9940		8315	7909		-17659	-26325		-30000	14959
-22398	10879		10103	5146		-17442	-24266		-32383	15031
-26081	7412		-18768	-29520		-11917	-29358		-28050	16331
-25937	10373		-20068	-31470		-15546	-29575		-13461	16404
-27887	7990		26461	-29287		-19717	-26487		-32383	17198
-9831	29945		-22831	23183		-17496	-29737		-31733	17343
-10987	34134		-20953	24772		24916	-21612		-31516	18715
-10337	31968		-20285	27083		23562	-22533		-33683	19654
-26298	14544		14761	-33909		22641	-20583		24673	26352
-10806	-6771		-28970	27209		22858	-25350		1923	33069
-12747	-7719		-22181	22533		26216	-19066		-18182	-19184
-16142	-4107		-36120	3340		27462	-13325		-15365	-19328
-32897	-4757		33420	3575		25350	-17658		-12620	-19328
-34703	1670		37970	6609		25675	-14950		-5254	-21639
-33692	4631		35659	6753		-34992	10129		-3015	-22506
-32392	7286		38259	4225		-29973	15221		452	-23228
-12070	-27463		35515	3142		-15745	27860		17225	-12918
-2193	-25657		33781	5525		-14734	29738		24917	-16927
19329	-25441		-28312	-11285		30695	-18877		27896	-16548
-3547	-25224		-29684	-10201		30550	-15555		-30604	15411
-10697	-24863		-31489	-8685		34089	-14688		-32445	16277
21423	-24646		-36256	4604		38350	-2555		-17929	30415
-16475	-24430		-31814	-21279		6862	-3782		9462	30794
551	-24430		-30225	-22434		-31832	2158		9787	33358
-12431	-23274		-32175	10499		-34143	2014		8234	34514
21062	-22480		5236	10066		-34432	4252		10770	-31679
-16620	-21757		-23833	-30387		-34793	6275		17739	-27111
-26947	-21685		-33258	-17658		-36526	1075		13677	-31498
23373	-21541		-3105	28040		-36743	3964		17847	-29331
-14164	-20891		-3755	30279		-36454	5552		29927	-27869
-33303	-9841		-6211	30351		-16250	25973		-25973	-18823
-31425	-9552		12720	-36879		-17820	28519		-24186	-17686
-29259	-8252		15031	-34712		8902	29584		-25594	-16061
-3620	-8252		14110	-12820		6591	34640		-23428	-15627
3368	-5507		11365	-11664		9407	31679		-25053	-14273
1057	-4352		15861	-14788		8324	33629		-24294	-11565
-19093	25512		9885	-13434		-32762	-19618		-22398	-13298
-17685	28220		-24781	-28221		-33196	-17379		-22236	-10969
-15085	29737		-23265	-30062		-35073	-14562		-26244	-14381
-5986	-36590		-16115	-30767		-36735	-8929		-24240	-13027
3656	-37294		-24944	-26000		-35579	-6762		-23969	-14869
-3386	-33394		-17686	-29250		-37601	-3368		14110	1273
-4794	-31281		-19527	-27354		-25179	-28501		15193	-948
-3873	-36481		-23644	-24646		-26190	-26551		10589	-5931
-2248	-34965		-21261	-24971		-36373	-5606		10806	-3386
-19148	24131		-4848	-37646		-36735	-334		-28446	-20927
-17469	25377		-2465	-38242		-21496	-23734		-28157	-18543
17107	37709		1652	-33962		-35561	-8477		-30757	-15438
-4993	31642		81	-38350		-37836	27		-24474	-12621
-14598	28970		2681	-38296		10174	-22723		-40706	8721
13298	25865		4577	-37104		-4560	-16079		-39839	10291
-9642	-37917		-36915	-13379		35018	-19545		-38160	12837
-10698	-35669		-35723	-14950		23806	-31986		-35777	19283
-6690	-37619		39163	-17893		22831	-29819		-12052	8071
-6256	-36265		33583	20421		20393	-29277		-11564	11158
1923	-15410		38784	2627		17631	-28140		-5552	12891
2735	-13081		39271	4739		19635	-33069		-27345	25133
569	-12269		-33926	-19374		22289	-33231		-24817	25855
4848	-12485		-35010	-16918		15843	-30794		-17234	29900
24745	23481		-34287	16412		18714	-31011		-14345	31344
5660	-10752		37213	-11646		22343	-31173		-4523	30478
-17505	1580		-8026	-34540		-34929	21080		17794	28166
-21278	-27282		-6798	-32084		-33701	23174		-6744	-30414
-18606	-31327		6274	18489		-25468	19057		-8369	-30739
-20412	-29232		-16304	-26759		-26551	31841		-6581	-31931
-34567	-9588		10996	-37014		-23301	24402		-4035	-31498
-32545	-8143		-13433	-17352		-26840	21874		-32509	-10806
-29656	-5254		3088	12512		-25035	23680		-27598	-8784
-31317	-3160		1066	14462		-33485	18841		-39244	9452
-30162	-1282		-26578	-25332		5335	38052		-38702	6473
-27273	-5543		-29106	-24032		-30360	-22750		-36589	7882
-32039	740		31489	-17758		-31335	-17334		-37402	11619
-27417	-2871		-14923	-33574		-30577	-20692		-34694	10102
-33267	1029		-31372	16440		-33556	-16954		-36969	9669
-13767	-11321		-30361	19690		15718	6789		-38973	7773
-11167	-9949		10454	-35335		15862	9389		-7881	35669
4938	-6464		-18633	-28600		38179	14300		-26406	20123
5227	-4514		-20421	-31037		-31281	17315		-8848	-9024
4361	-3142		704	-3846		-10409	31037		-7797	-7039
1761	-3792		-7448	16412		-6960	31832		-6513	-4587
-10337	35226		-5282	15275		-5949	35154		-7447	-2018
-8964	37248		-5715	17766		-1760	32337		-36873	-1083
-5570	34504		2275	9479		2645	30315		-34655	11528
-3692	39632		975	11863		118	31615		-29166	19352
-15320	33493		3521	11429		-30938	-27652		-26014	19819
-13623	32337		5796	9588		-26605	-29891		-26597	22154
7782	-13126		11050	-34612		-10932	-32202		-26014	25657
-39307	1607		7258	-34829		-8639	-2627		-23328	26358
-38440	4568		11754	-35750		-11023	5715		-21927	24256
-39379	6590		-16728	-14941		-6906	2465		-23678	22505
-36707	2835		-14345	-15013		-4306	407		-26948	21220
-35912	885		-15573	-13135		16386	6473		-24612	21337
20800	542		-4396	33990		18336	6365		-25780	22972
9669	-6689		26840	1327		19852	8315		3997	34532
6184	-18371		29711	1598		18552	10482		-6229	-20042
3728	-17288		-14778	37799		-28464	28068		-12368	-18742
-1833	-18082		-12323	36572		-23842	28284		-16494	-14489
695	-18732		17939	23499		-23987	30595		20854	-10562
1923	-15771		-1083	-41058		-21892	30595		24212	-9696
-8694	41898		-2275	-38946		-28392	19401		20475	-9533
12305	25576		-162	-38891		-27164	26262		16954	-9154
-38612	-12178		-29359	14895		-26081	28212		25891	-8396
-1418	-11961		-19988	31037		-25864	30523		21721	-8179
-479	-9578		-21956	29286		11619	35290		12404	-6987
1327	-10878		-6798	11159		244	39190		20637	-6933
-27138	-19500					-17740	-8450		19121	-4983
-29512	-19744					-16332	-6067		13758	-4279
-30379	-17216					-13623	-5633		16358	-4225
-28357	-15699					1868	-11700		17658	-3521
-40201	334					3277	-9317		20746	-3142
-39768	2862					5985	-8342		22100	-2546
-37384	-3060					-37457	4225		22533	-2004
-35218	-894					-36373	6500		15708	-1787
-35579	1851					-35940	-3142		-14679	2058
-37529	3801					-33665	-2058		-13325	2221
-38323	6473					-33665	-3142		-14084	3900
-38684	-2266					-32365	-758		-8613	5092
-13885	-20375					-30903	15437		-10834	5633
-11862	-18859					-24403	24808		-13488	5904
-19518	-19509					-27978	19012		-12784	6608
-19157	-23698					9560	-108		379	24592
-18507	-21748					32545	16629		-12025	31904
-596	136					14850	25079		-35414	-8515
-2979	352					17089	25729		-27760	15104
-4929	-587					13911	31651		-28338	17631
-4496	1869					15500	30568		-25594	12576
-2257	2013					15645	28474		-24871	14381
-6518	-1814					18895	25007		-27905	12504
-7312	1797					14561	26451		-23716	13298
27138	-17414					13695	24429		-25666	8387
-5362	-1652					10589	36292		-25449	11854
-17116	-18606					8459	-9976		-28194	24709
-15383	-18281					8170	-7448		-10942	-31931
-32066	-6364					16837	-6437		-14083	-31606
-30008	-5281					-36265	2519		-33042	-4848
-8368	-31380					26370	6130		-34233	-3006
-13135	-29214					24709	7213		-34667	-1056
-16168	-29286					25070	8008		-32717	-1489
1671	-34197					-37402	8315		-33583	894
-279	-32464					27237	8513		-31092	9795
226	-36075					23553	9524		-31742	11818
3548	-35425					25864	10391		-32681	13118
-496	-34414					23409	12197		-14697	-6455
804	-31019					26298	14219		-17514	-1110
-30685	11014					23914	14291		-11231	-11944
-29529	8414					-11475	22579		-12892	-10427
-26857	8920					-9669	24095		-14336	-9416
-25629	11159					-9019	26406		-17514	-6888
-25557	13903					-6744	27598		-17803	-8982
-24691	16070					-8369	34495		-19970	-8549
-27579	14986					-4613	34495		-18381	-7321
-26713	17803					-7773	-26677		-20403	-5732
-29529	13036					-6419	-23969		-33258	15284
17054	-9930					-4577	-25377		-34053	18029
16115	-7691					3927	-24619		-31886	17668
36337	5128					3602	-22994		-32320	20484
-27218	19916					4036	-20773		-30008	14345
-1724	39777					6473	-19310		-32247	14851
1237	40355					8965	-20394		-33331	17018
3043	40282					-6581	-28302		-8631	23084
-713	39199					-36553	4920		-8053	25612
-8883	32418					-33376	6726		-19753	30884
-27381	17441					-35253	6437		15925	-29440
-24998	18200					-33737	8748		-9912	-29223
-23048	18958					-17848	17144		-8395	-27635
-21423	20258					-28302	24511		-6229	-27129
-19148	17550					-226	37186		17081	-26985
-18498	14733					-22109	14652		-10273	-26262
-16656	16250					-11267	-34676		-1968	-26190
-15573	18308					794	-35470		24231	-26046
-19364	21450					3322	-35903		-14245	-25829
-22326	25476					5272	-34892		23220	-25179
-20953	28943					7800	-34964		20909	-24962
-7664	34359					6139	-33087		26181	-23951
1652	24176					-32825	-19039		-25801	-23157
-20123	24050					-34233	-16873		25675	-21785
26843	-28018					-31633	-16548		-28184	-19257
29331	-28136					-35750	-9506		30803	-8857
31702	-24818					-30658	-18389		-34829	-7846
31326	-27462					-13885	-12124		-1950	-6925
17315	-9335					-13451	-9235		-144	-6058
17387	-6301					-31651	-5913		-21395	19472
21504	-11573					-21107	4343		-4929	29331
22009	-9407					-33457	-7357		-12512	30089
-32789	11827					-18092	23879		280	-39027
-36400	11610					-15203	28356		4180	-40110
-22642	25549					-7258	34856		2157	-37655
-24375	27138					-4370	34495		-19275	23716
-24881	30243					-18742	29006		-19708	25955
-20620	27354					-9082	36283		-12630	31227
-18020	29015					-5688	34766		-5697	29927
18470	-11573					-6988	37872		-280	25377
-16340	-34857					-4315	36427		-208	28338
-19879	-33990					-11672	-30442		-2230	30288
-22985	-33846					2628	-35967		19924	34549
-17568	-33701					-3385	-34613		12991	30866
-20746	-32040					-13352	-28167		12991	27977
-25007	-31679					-12431	-25350		13930	23066
-24935	-28862					-5443	-10455		16746	22922
-23147	-28140					10969	-21017		15518	23283
-26090	-26623					9344	-18471		-8224	-35416
-25007	-26334					-20014	21233		24907	-22344
-23075	-25901					-18172	21341		-15302	388
-22190	-24384					24023	18181		-13063	966
31073	-23391					28501	23598		-10536	2122
35407	4486					11384	31181		-12052	1905
34107	6364					-26352	-27110		6852	39352
36779	6436					-4848	-38594		9019	39785
-35768	7466					-2248	-37673		-4658	-36662
34540	8386					-34857	13894		35949	-16512
36129	10481					5444	-30523		-7854	-9615
2690	10499					2519	-27815		-5904	-8098
31723	16042					3819	-26244		-31471	-6906
27173	17902					6689	-26081		-3629	-6148
30712	18479					22560	-18173		2600	-5823
28473	20357					22831	-20069		5092	-5173
25296	21224					-4306	-17360		-921	-4956
27390	22524					-1977	-18552		2546	-4090
24935	22885					-298	-15194		7421	-3548
26307	24546					-81	-17306		-32554	-1165
23996	26713					-6690	-15465		-6456	18729
-2365	37979					28627	23680		-11393	33448
-32536	-13524					31155	22091		-8143	36192
-33619	-10924					11438	35597		-6554	38142
-34287	5778					8332	33358		-2790	-43577
-33854	9100					6021	34369		31570	-22669
-30532	10256					9705	35452		5642	-12702
-28220	11267					-21423	32798		32509	-12197
-33493	12350					-34206	-21324		12865	-11763
-30459	12422					-33123	-23202		3476	-10897
-12043	14878					-31100	-24429		-39894	-1977
-10959	17406					-117	-40535		-37510	-1219
-8865	18200					172	-2763		-39280	-785
-6987	16900					37005	-14174		-40905	3512
-20565	16395					36138	-16052		-14995	28898
-16015	31417					29277	-23418		-12540	30126
-15004	30333					-35398	9479		-9651	31281
-13487	31489					-26550	25910		-7484	31931
-14354	34017					-25756	28654		6500	-31091
-9515	33656					-262	37537		-38591	-13123
-2076	42033					2050	38043		1112	-16977
-126	42900					-21504	-32012		-1224	-14758
2257	42250					-6500	-42033		995	-14758
-11266	30640					5688	-39054		-1574	-18495
-16755	33746					3575	-38404		294	-16743
11664	6247					5308	-30442		4148	-14525
-24257	-22579					7529	-39271		5315	-16510
-23391	-20340					1896	-38837		5199	-9737
-21224	-21134					-19392	-17333		6717	-8569
-17974	-33701					-34161	-72		1695	-11605
-15807	-32618					-30117	1444		1462	-8336
-23896	-18245					-32717	1228		3797	-11605
-13532	-31029					-29250	3394		-3209	-11022
-17469	27507					19139	-11899		11738	-5650
-17830	30541					17550	-12043		12789	-3898
-18769	32852					-6247	19392		13606	-5533
10698	7719					-8775	20547		-17689	32768
37077	3060					22281	28058		-17222	35337
5299	-42142					6256	-14543		10337	27396
3060	-40842					5534	-12088		9519	39074
27	-41564					-3061	-10788		9052	36154
25882	-26903					-37168	-6581		6600	35570
26893	-24737					-36879	-4414		4732	33936
28482	-22787					-33394	18643		-28501	22344
33971	-13759					-28555	22398		-26058	-17250
34838	-10581					-25883	25070		-26408	-16666
35777	-4298					-26027	28898		-39019	1667
36138	-1120					-8405	34965		-38552	-202
36643	1625					-11799	34459		-36684	14628
36715	3936					-14616	36193		-35400	15212
37582	6247					13099	32220		-35983	17548
38449	9136					12377	34532		99	30977
-37240	-7367					-25540	-27797		31511	24904
-18932	11375					-22507	-28880		31861	28057
-17632	8558					-11818	-35597		-1069	35764
-16548	5416					-38702	-5660		16681	35881
-15140	3250					-39569	-3710		2221	-31931
-12757	650					-36969	-9759		6599	-22984
-11023	-2275					-38847	-8098		-2717	-22840
-11132	-5200					-35886	-7015		33177	-22208
-9182	-6717					-37402	-5787		-15789	-20023
-20557	14950					-35669	-3765		-15717	-17062
36643	9966					-39714	-4415		27815	-16846
34477	11158					-35091	20647		35561	-8016
-7539	34522					19960	2735		34044	-5308
-4866	35172					17956	4198		-9073	-5290
-2483	39000					2266	36156		-5606	-3412
5317	40661					-11962	39840		-8134	-3340
3006	40733					-9940	39912		-3223	-2401
-24294	15527					-7340	39695		-8206	-2184
6635	-35479					-45	34495		-8062	-379
8423	-36562					5949	36878		-31678	-234
11131	-36400					-18200	-16331		-34639	921
13948	-36075					-7258	-6689		-23012	3196
15898	-34775					-9966	-19256		29602	23075
7502	-32121					-13541	-16223		30469	25729
677	-34612					6392	5011		27652	26975
10481	-32500					-33800	20936		16711	27950
12864	-32500					-32500	23102		-26551	28546
-40616	9642					-29141	28302		9886	29954
-34838	11158					-6391	30469		11619	31417
-33249	13903					-28681	-21504		8911	33800
-18949	-469					-27164	-18579		4415	36129
-16711	-2203					-26027	-15979		-4261	-36968
30685	20746					-15789	-33420		1012	-36391
14544	-33556					-17902	-31470		-6427	-32346
32988	-20042					-34206	-11158		-10977	-30613
35371	-18200					-32689	-8937		17659	-11943
-11429	-9443					13136	-1462		-26325	-10968
-11862	-6915					6582	9805		-28816	-10643
-10707	-4460					9128	10021		-31741	-7718
-41835	-126					11728	9913		-8775	-7393
-39451	1896					-23697	22155		15709	-4902
-38007	7024					-25539	24267		-30116	1923
-36562	4279					-22668	24430		-29791	2898
-39451	7096					-23589	26488		-29791	4415
-40174	9479					-25864	27355		-30950	-10745
-38296	11285					-24239	20313		-37366	5120
-35624	12512					-31227	14788		-34799	5120
-9190	-9804					-22614	13975		-36083	9086
-6951	-9226					-23860	11917		-33866	11653
-9985	-2365					-28789	380		-32583	18186
-8396	162					-30143	2167		-29666	17369
-6518	-7421					-27056	2384		-31416	23202
-9479	-4243					-27381	5038		-29783	25069
-8396	-1643					-27868	6988		-26167	28335
-8901	-6410					-31714	380		-23600	31835
-41907	2618					-23697	9642		-20450	15503
-4694	14787					21694	-31309		-16951	13519
-3178	19915					20719	-29359		-14617	14919
-5705	13560					23536	-29467		-24650	27635
-7800	14787					25269	-27084		-19867	17486
-6572	11899					28302	-27300		-2368	27868
-9172	14787					-5173	-21559		431	27752
-25214	-31525					-37239	1408		23291	-31037
-27318	-29964					22344	-28763		22506	-29114
-34468	-19491					-33014	20998		24347	-27814
-35045	-17180					-30703	20565		-25053	-19148
-36707	-14869					-26370	25982		-26732	-17956
-36345	-12775					-22903	28654		19746	-12785
-34251	-11619					-22253	26487		-33015	-10806
-31940	-12702					-29385	23020		17527	-8231
-29845	-28230					-28356	24158		21614	-6596
-31434	-25269					-9777	33366		21030	-4611
-30712	-23391					-9019	35641		19045	-4611
-29629	-21008					-34830	-8071		-38757	4379
-32012	-17325					-33530	-11971		-34640	4740
38405	-4577					-34757	5074		-36735	7268
39235	-2068					-35335	8179		-37312	8640
-31001	24961					-35841	1752		-39118	10229
-29195	26334					-32446	9479		-36735	11601
-26451	25756					-38441	2979		-31896	11673
-17495	30956					-36924	7168		-34135	12034
-18362	28211					-34757	3268		-35362	12179
-24934	24311					25476	-8251		-32690	13551
-22407	24817					23526	-4423		-37096	14273
-19879	26261					37104	4965		-34857	14273
-35551	18967					36093	16521		-33557	16079
-9840	37384					12765	32988		-32979	16295
-14155	-35335					15365	31543		-15483	29981
-22461	-30929					15943	33132		-13750	31931
-20366	-29629					16087	35082		11492	34098
-2889	-38585					14065	37177		4234	34604
-4044	-36779					11609	36960		13225	34893
-7366	-37574					13343	35227		-12919	-34884
-8594	-34974					13343	30388		-20556	-34125
-9605	-33024					10093	35515		-16548	-33475
1463	-39668					26848	27788		-22831	-31634
-5182	-38657					25187	29449		-21911	-29521
30279	-22046					24681	26704		-21206	-27084
29196	-20096					11537	34143		-20665	-25784
-12332	-4027					-19175	-35723		-18715	-25188
-8721	10923					-27083	-25161		28717	-23364
-11032	18073					-28492	-23969		29078	-21270
-5110	26451					-26000	-23319		31823	-21125
12007	31543					-32771	-19202		30739	-19320
26813	20637					-32825	-17523		16151	-7981
25007	25404					19392	-10752		-21044	-7566
29557	23382					17279	-10644		36012	-452
26885	23526					-17063	-8694		35434	2437
-11826	-33602					-36996	4631		36012	5615
10661	-21973					-199	5714		37962	7276
5895	-23418					596	6148		35289	8576
8350	-22768					1823	7303		-34766	12729
2211	-23273					-34179	9253		35289	13198
17739	-23707					-26596	26225		33989	14715
9885	12459					-24646	27381		25395	16159
12557	13181					-21757	27381		25539	18470
14074	11375					-22985	29186		-31748	-22131
20141	9137					-18525	-33475		-31281	-19912
17830	8559					-19825	-30875		-30814	-17810
280	-24429					-20908	-28817		-31631	-15358
-37186	-14462					-22695	-27354		-29763	-15825
22344	-515					-24700	-25946		-27778	-5900
-9100	14137					-24645	-23183		-21472	-3564
-11700	15437					-26704	-16575		-20305	-1346
-14516	31362					5345	-10111		-20071	1107
-11808	35804					37105	11050		-17969	56
13668	-36220					-29665	14390		9005	7412
-33728	-8757					-11772	33240		9005	9514
39542	-8270					6573	24068		5852	12433
16792	-1409					-4405	41257		4334	11499
17731	975					-3611	39163		3517	12083
20259	2997					-1300	39957		-35835	8230
-14101	18868					-14291	-34712		-32099	6361
-12368	17712					9687	-36229		-30697	9164
-9840	40534					11854	-34206		-33733	11382
-23671	-26416					-27417	8712		-30113	7062
-3232	-33927					-33339	5245		-28829	9281
-849	-32121					-33701	2789		-27895	11616
-10292	-33710					-33484	551		-34084	12083
-7421	-30677					-32689	-1688		-31398	14302
-6627	-23382					-33917	-3855		-29997	17688
-4027	-24104					-35434	-10066		-33850	16404
-849	-28438					-33701	-9994		-34551	14535
-3449	-28727					-32689	-7899		-27311	15703
-18616	-28221					-33701	-6022		-25443	16988
-15799	-28799					-31751	406		-8394	21425
-10382	-27716					-31389	2573		-7927	18973
-1499	-23960					-31678	5173		-15283	28548
-28366	-21143					12486	13785		-12364	28548
-9010	-25693					460	-37953		-10379	29949
-1138	-26127					29060	-18887		40884	-3448
-5255	-26849					31227	-19175		-39812	-10400
-7493	-27643					31949	-17225		-22262	-23183
27191	-25729					30215	-16792		-22046	-25133
26433	-22263					27471	-15492		-19879	-27192
-8017	5579					28049	-17081		-18633	-28817
-2817	3737					-20123	8883		-17658	-35588
-5634	3954					-23915	18308		-15816	-29033
24700	18579					-38323	6933		-20041	-24213
22316	19554					-37240	-1950		-18037	-22804
21125	20637					31010	21757		-18254	-20313
-5345	-31471					5299	37934		-15871	-21179
-2059	-31579					2789	39144		-11050	-31417
-163	-30171					-21748	-28383		-9750	-28275
-10942	-30171					3548	-34667		-1841	-38783
1408	-31399					-33737	-16412		-16412	-19175
-831	-34866					-37186	-10671		-17821	-31038
-271	3521					3602	-16846		-12783	-28871
-15844	-34071					-39009	-1625		-13812	-20908
-33818	-16656					-38937	1192		-15762	-17929
-379	-36301					15519	9696		-22425	-18958
33132	-5119					17469	8721		-22966	-21992
32265	-2808					19852	10021		-13975	-18417
28004	2898					-1490	15113		-15112	-30713
27932	1598					-406	19554		35588	-12567
31399	3909					-17740	34829		-32500	21125
8937	1887					-15248	36021		-31796	23887
9371	4342					-12215	36671		-9262	11971
11899	6437					-5065	-596		-6825	12837
7421	9					-7168	17712		-5579	14733
11249	1670					-4640	18435		-7691	15979
30026	3692					-2492	17749		-9641	17171
8378	2970					-21251	12386		-10183	19825
-6988	-36670					38224	-11330		-7908	20312
-9290	-35885					24430	-27364		-6121	18525
5768	-37077					17785	-30397		-11808	11537
12088	-37474					19807	-31408		9642	29033
9705	-39135					22263	-30758		-23346	-27147
6888	-34585					24285	-29386		-22660	-31011
11943	-35380					24791	-25630		-17316	-36391
14760	-35668					27318	-24980		-24285	-32455
8982	-34513					29918	-23969		-24719	-34008
-3386	-4252					-31778	-17640		-24971	-36427
-3061	-1489					-8233	-32229		-2835	-13714
-407	-1273					-32500	-16196		-1463	-15916
-28772	22182					16611	-33818		23147	-27219
-27616	24998					11484	-32590		25241	-26605
-11420	-33646					-33854	12585		36183	-8802
-37023	5281					-35587	14607		33402	-15989
-37809	7854					1218	-36851		31200	-18589
-40734	5038					3530	-37718		29972	-20141
-39542	7096					2591	-34540		-26813	15717
-38892	3738					5985	-36634		-22119	17125
-25134	32338					10030	-37645		-22480	14850
-22534	32446					29313	-23201		-20638	15500
22966	19879					13713	-25584		-18977	13803
25241	21179					24907	-25584		-15835	-2952
25350	25838					-25558	-3683		-6464	-7629
23291	25079					-24547	-1444		-4550	-9362
22641	27354					10896	14662		-3973	-11818
21883	21396					10102	16828		35786	-6293
22641	23671					9452	18778		33077	13243
27950	20204					9018	20439		32969	15771
-31444	-13027					-8225	25802		32391	18010
-30929	-7421					-8080	27968		-19537	18425
-30785	-4460					-9958	29124		-17334	17775
-30929	-1499					-12486	29485		-18525	15861
-32229	4279					-14075	27174		-17262	32111
-33601	-849					-14941	28402		-16539	34242
-36057	5507					-18119	26885		-14625	34386
-37935	3701					-20430	26957		-15312	31100
-37862	1535					14706	29196		-13000	31823
-35118	1029					16006	27355		-11845	33592
-30135	4135					17523	25405		-9931	33773
-36274	-11682					-18254	-31670		-8703	36914
-34179	4785					-21287	-31092		-10003	35759
-30640	-2726					-19048	-28564		-10725	33845
-29412	-921					-19626	-30225		-1698	40471
-29701	3124					-11628	-15474		397	40146
-28907	-7926					-11916	-13307		7113	39641
-32374	-2799					-12350	-7024		10147	37185
26090	27517					-12928	-5074		13180	37077
29918	18922					-12639	-2257		-6934	37077
30640	21017					-7366	-22480		-3792	34188
27824	22750					-8089	-19880		-3142	37149
23563	24628					31453	-5309		8738	38088
-29846	-11321					35425	-5237		-16358	-28410
-28762	-27842					34559	-470		1517	-33664
-27643	-29756					35570	1697		-4008	-23914
-25260	-31417					4893	28762		-758	-32653
-22660	-32139					-9912	24862		578	-34784
-16882	-30694					-14751	27823		2383	-32437
-12693	-34233					-30062	20745		4911	-32545
-14643	-32572					4821	30784		7619	-32292
-21143	-26650					3232	33818		14950	-33159
-23454	-25494					11104	29701		32048	-23246
-29954	-23328					-30262	-25838		-31760	16548
1246	-6500					-31128	-23599		-13379	2790
3340	-7294					-26073	-19699		38837	-2320
4568	-4622					-26578	-17316		13939	29530
28492	-27119					11086	-9877		16792	28086
38097	-11736					-18525	7041		18850	28176
-25278	28744					34504	15816		7339	-32337
-22894	29539					36815	15455		36698	-17487
12097	14047					33926	18344		-39731	948
14769	14914					32843	20150		-39894	3602
17658	15708					32337	15022		-33069	13298
19681	17297					34504	14011		-30198	13840
11808	15564					17532	31561		-28085	14273
37104	-13487					20204	31055		-25377	13731
-10075	-40652					30387	16105		-37402	2410
-7990	-40516					-23364	-24168		-42981	1435
18083	-29828					-25747	-21640		-41085	3981
-32635	10888					-23797	-20484		-38431	6040
-35885	8884					-36508	-9868		-7069	2410
-31552	9209					-17225	-11818		-5119	5173
-38080	-9723					-11447	-7845		-4144	6744
-37890	-7349					-5724	-34206		-3331	9994
18172	-22317					54	-33845		-4739	11835
16078	-21017					2582	-33340		-7231	12106
16511	-23834					28528	-19347		-8964	12865
14571	-37862					30189	-4686		-9452	15031
18308	-32067					29322	-1724		-2519	22127
17062	-34071					21305	-352		-3764	19419
16466	-35804					-13433	13569		-4035	17035
-54	-25079					-32608	16385		-4252	14815
-6175	-26758					-30875	17902		-5660	14002
-4821	-29683					5742	20719		-8206	14490
-3900	-28004					4550	22885		-4144	41085
-6500	-28058					4875	24727		-33664	-15925
-5037	-17929					5633	27110		-30414	-19229
-6798	-20556					-12486	-35777		-32581	-23129
-4414	-16800					8477	-36806		-33989	-21071
-5353	-14489					4848	-33014		-32202	-21938
-22939	948					29331	21532		-32852	-18092
14436	29765					28139	27707		-33122	-20367
-24601	1526					25214	30090		26569	-27029
-12133	-17658					25973	27598		36319	-12188
-13081	-19346					-11412	24303		8532	4062
-10770	-19419					-596	-35100		11457	4712
24493	-26226					-31290	1968		14219	6554
26659	-25070					25928	16755		37294	-9642
26876	-23120					14788	33583		37836	-6934
24059	-24059					-20746	22208		39948	271
23193	-25503					-30442	-25404		-22397	30766
-875	32238					-31958	-23183		-35018	18796
15375	20033					33150	-21450		-32310	22479
16964	21766					31471	-18958		-6797	36129
31408	18588					40408	-4929		10807	35587
16819	19527					40571	0		31986	24266
9651	-6708					-3683	36942		10599	-38928
-5083	-31336					704	38188		8721	-38531
11239	-7647					4550	38350		-1173	-38350
10228	-5769					8179	36292		-3123	-37772
-136	26623					6933	38404		1065	-37158
-2248	27706					13000	34179		11935	-37122
-3566	-32184					13596	36238		7204	-36400
14571	-20421					16250	10617		-2076	-35606
16250	-18850					11104	33692		3304	-35425
-38079	-10291					8829	34775		12296	-35136
-40318	-13758					2925	38729		-16268	-35064
-39451	-11808					41383	14029		8902	-34992
-38368	-14191					-20556	-30604		6265	-34883
-35840	-15853					13190	-31416		-13235	-34703
-38079	-15130					14273	-29412		-7348	-34667
-36995	-12603					14327	-32391		-15148	-34558
-35805	-6609					13135	-30333		-3160	-34342
-33746	14679					15844	-30279		11104	-33836
-22173	31452					16765	-32175		12477	-33367
32066	6825					-31047	7132		-17604	-32681
34395	6608					-29097	8938		-11898	-32464
36887	7745					-30252	11104		-23490	-31020
35262	9912					-31263	13127		-17965	-30406
-10644	14716					-28230	11104		-22732	-29250
-9398	12675					-30613	12404		24068	-26036
						-29241	10960		-22443	-25531
						-34513	8721		-40173	-13975
						-1797	-35462		29990	-6139
						-1797	-33078		-33204	-3864
						17125	-28889		-31868	-3286
						14742	-29323		-29701	-2311
						29186	-25062		-33312	-2022
						12936	-27445		-31868	-1264
						-16332	11212		-15185	2817
						-16007	13270		-14643	5092
						-14273	11862		26452	15528
						-9778	12620		25440	18362
						-8153	13595		28402	22082
						-9832	15383		25657	22587
						-11944	14300		2799	25512
						-2004	-34125		25549	25548
						487	-33908		17243	27860
						-3792	-32446		8902	29232
						-1517	-31687		16449	31254
						-33421	16178		10635	31579
						-34360	18056		14463	33060
						-32482	18128		-33746	-17143
						-14706	-19093		-32338	-17522
						-12864	-18118		-17713	-31064
						-13731	-16385		-17388	-23264
						-11348	-16060		-11429	-27760
						-12648	-14218		-8667	-31443
						17361	-22018		-32338	-18714
						-14634	-17324		18362	-27760
						-13839	-19346		33096	-21585
						-12178	-15735		37212	-15193
						29873	-27		2979	-23156
						32256	-948		5633	-23914
						31661	1382		15654	-22993
						-2085	34423		19121	-25106
						370	34857		2275	-12485
						17126	29223		-16359	15573
						19798	30018		-2167	8153
						17776	32184		8016	16765
						25937	25684		6229	15790
						27743	25540		6229	13244
						25937	27418		7962	11619
						15032	-31714		14679	9615
						15519	-28898		-34152	406
						16277	-27002		-839	-11348
						17848	-28627		-11348	-21911
						18986	-26352		25648	-29873
						18715	-27760		10536	-26298
						18065	-25106		-7068	14706
						18155	34116		-4631	15356
						16566	33177		-1760	16006
						13605	33033		9886	24835
						7466	35922		12107	22343
						2050	16638		18065	3223
						-45	22561		19907	1056
						461	13894		21694	-840
						1544	22272		21586	-2682
						2483	15266		19311	-3873
						-3656	21983		23536	-1761
						-6111	18805		22994	677
						-3873	20033		21315	1543
						-839	22922		18932	-190
						-27923	21694		18498	-2357
						-25756	21910		25540	-2465
						-27273	23969		23536	-3602
						9560	22019		19852	-894
						12269	22235		-9506	37889
						10644	24185		-21423	-27056
						-6365	29439		-13623	-29765
						-5011	31444		-11890	-28447
						3142	-33312		-8784	-31372
						5580	-32987		-8965	-29675
						10563	-28491		-8243	-23644
						13109	-26758		-3476	-30830
						-27245	-15654		713	-24836
						-27950	-13271		2663	-25811
						-28437	-9641		532	-26930
						-26487	-11375		2013	-30144
						-25241	-16791		-2862	-27652
						-25566	-13650		-3548	-25991
						-34179	-23616		-6257	-29530
						-33962	-20854		-4415	-30180
						-32175	-22316		641	-28230
						-31958	-20041		-5318	-25486
						-27895	-25079		31353	-22506
						-26487	-23508		-38558	-6311
						-27895	-21558		-36644	-6563
						-28545	-22804		38702	13063
						-30658	-26541		23752	16566
						3413	10834		20754	23319
						14002	-13163		-36355	-11556
						16466	-11818		-28085	-26506
						17116	-9362		-23824	-26217
						9461	243		-22308	-18417
						8594	2771		-14580	-35786
						14805	-9723		1201	-40264
						17983	-10879		-5263	-41492
						15239	-14851		-4144	-41203
						12639	-15357		-11131	-3539
						27444	-3368		12630	1480
						25422	-3729		13713	-2528
						27228	-5173		12124	-3756
						24772	-4812		13352	3142
						28528	-3657		42277	1986
						25422	-2140		27146	6753
						22569	30513		29783	4839
						23941	34125		29999	686
						-28113	-8234		31660	-686
						-35913	14679		30938	-6645
						-32230	20745		28771	-7475
						-30334	19662		26135	-8811
						-28925	21720		24041	-10256
						-38730	11970		13605	33078
						-32121	19770		-17063	-36165
						-16684	32211		-5634	-34702
						-15384	34088		-13542	-31958
						-14228	36400		-14373	-29755
						-21586	-31741		-13000	-28094
						-23752	-30550		-10978	-28744
						-27219	-24266		-10581	-31272
						20339	-25566		-5020	-32572
						26045	-25675		7168	-39090
						26334	-22714		-35335	13289
						28284	-24664		-34107	15131
						20773	-23436		-31868	20620
						22145	-25747		-26668	20150
						25973	-23544		1173	-3123
						-21477	-29466		1498	-4820
						-5173	9967		1498	-7348
						9957	36328		-6699	21757
						12052	35245		-6807	20277
						9596	39000		-6482	18580
						11763	37989		10562	21505
						14796	35606		-25404	25188
						13424	37339		-12766	24863
									-10129	25007
									-8613	23852
									9677	23021
									-31226	-26139
									-28800	-28103
									-26989	-29683
									11834	-33782
									14531	-31817
									15956	-29929
									15918	-27194
									15802	-24652
									17035	-22033
									36445	-20464
									-37374	10737
									-33753	5575
									-34832	7771
									30443	14038
									31753	11920
									29904	15772
									30559	17659
									30020	19932
									25127	24208
									24087	26712
									24588	28022
									21198	29177
									18656	29023
									224	37871
									15132	31746
									16750	30321
									26643	21015
									-35669	-9777
									-32906	-11023
									-31877	-12702
									-37510	-4902
									-35614	-6256
									-33664	-5660
									-36427	-2898
									-37727	-460
									-33285	1869
									-29114	-12702
									-32960	-8423
									-27923	-10644
									-31552	-9669
									-29439	-9994
									-28356	-5931
									-29223	-2952
									-34260	2952
									-33773	1056
									-34206	-3223
									-33989	-1381
									22777	-13244
									36590	-12215
									36915	-18552
									37781	-16710
									39190	-14327
									40381	-11835
									40706	-9019
									40598	-6798
									41519	-3873
									27273	18498
									26677	20448
									26163	24375
									-22479	-32175
									-22425	-30279
									-20367	-28925
									-28437	-25621
									-24321	-23346
									-27300	-23129
									-25567	-21775
									-31200	-21287
									-30008	-19662
									-33258	-9967
									19554	17442
									-9723	-38675
									-7556	-38566
									-9452	-36183
									-6473	-36833
									-8152	-34612
									-5606	-34829
									-7556	-37050
									-9181	-38187
									-7123	-34666
									-29169	-26505
									-26208	-27300
									-27435	-24700
									-38269	-17622
									-23102	-16755
									659	-13000
									-25269	-10328
									-42241	-9894
									-41663	-8450
									-33610	7295
									-32094	9028
									-34188	9786
									-34441	12206
									-33466	9136
									-35199	11303
									-35922	9064
									-33827	11159
									8206	10400
									-17469	29684
									-15844	36509
									-16710	38784
									-19527	38459
									-19365	-26000
									-7882	-35028
									-7521	-32862
									-9326	-33584
									-8532	-33078
									7646	-24267
									11040	-28528
									29385	-25206
									22957	-28312
									25052	-28312
									26568	-26650
									23752	-26217
									24040	-24050
									26568	-24195
									22163	-25423
									21296	-23328
									18335	-23978
									19779	-25784
									18118	-26073
									20068	-27300
									28229	-23328
									22524	-26289
									25052	-29395
									24907	-26289
									26279	-24989
									22452	-28817
									26929	-27662
									19996	-21739
									17107	-22317
									19635	-23689
									16818	-26217
									14940	-25278
									-38919	-11863
									-40165	-9480
									-42169	-8071
									-40219	-10184
									-35398	-12405
									-34857	-14138
									-32690	-12621
									-17415	-6284
									-7448	-8234
									8693	-2925
									-12757	19716
									-4415	21125
									22560	14408
									22939	21233
									24727	21395
									26243	19337
									28464	19229
									32202	18579
									-1707	37266
									8450	-37050
									9804	-34883
									10996	-33312
									-6284	-29412
									-8071	-26054
									-4713	-25404
									-4821	-26162
									-6825	-25729
									15491	-31579
									14354	-32662
									19554	-35371
									20366	-33042
									22371	-34612
									23616	-32283
									18579	-33746
									15491	-33475
									15925	-36129
									17929	-35804
									22641	-35750
									20041	-35858
									21991	-33529
									19608	-33746
									-28275	-8667
									-29954	-22154
									-18092	-16304
									-14300	-10183
									-11809	-8721
									-6663	-20890
									-1102	-23418
									15979	-21721
									-30279	5796
									1137	13488
									29412	31579
									-8477	-19635
									-9885	-17956
									-6689	-16493
									-7773	-14218
									-9452	-16006
									-15519	-24727
									-6094	-18281
									-8585	-18335
									-16223	-10914
									-18877	-14814
									-11998	-20231
									-39839	-893
									-28194	3440
									-29981	5173
									-27706	6365
									-26298	4902
									-25864	-1056
									-23644	-1489
									-38864	16061
									-38485	14490
									-36860	15573
									-38323	15790
									-37023	14436
									6581	33575
									13443	32491
									15754	32202
									15537	34802
									13226	35164
									17631	31697
									16693	30902
									16620	33502
									11998	33575
									20520	29386
									24228	-23986
									-17810	-16979
									-15241	-19315
									-10920	-16395
									-11621	-14644
									-13373	-16279
									-7534	-17680
									-5198	-16395
									-14774	-17563
									-11271	-18147
									-11854	-16045
									-13022	-11958
									27848	-17096
									32285	-9506
									33219	-7754
									-8001	6492
									34037	-4601
									31701	-2733
									34037	-1098
									35905	-1916
									38474	-1799
									37890	10462
									23761	12681
									22243	13849
									23294	16534
									34387	15367
									33803	18986
									18506	21672
									22944	24124
									22710	26226
									5661	35101
									-2162	30080
									-177	31831
									990	33817
									-2746	32766
									-2746	31248
									-4604	-35425
									-2790	-34369
									-6906	-35127
									-5444	-33448
									-1869	-33502
									-4144	-34206
									-6256	-32690
									-6690	-33340
									-9290	-6256
									-3223	-24998
									4794	-18715
									7610	-15681
									17035	-17740
									18769	-15790
									8314	-6040
									10373	-5715
									-316	26226
									262	28609
									-2266	27742
									-4361	27309
									478	30487
									1851	28898
									1562	26514
									-2916	30992
									-3999	29187
									-2988	26009
									-1111	29548
									-172	27381
									-7466	26153
									-2194	29837
									-30207	-21558
									-30134	-25241
									-29268	-23653
									-28329	-26469
									-32301	-25747
									-33529	-18741
									-34179	-16358
									-29051	-28275
									-31290	-20908
									-31723	-23797
									-29484	-22714
									-8901	-19319
									14084	-19211
									15889	-17911
									-39784	-7563
									-37916	-5111
									6808	-790
									12179	611
									269	15558
									3421	19878
									-12226	25834
									9966	-11800
									12278	-6816
									13578	-4722
									12783	-6744
									20800	2211
									20655	4089
									22244	3584
									18561	3511
									20728	-3855
									22461	-5083
									20005	-5228
									18128	-3566
									12783	1128
									26216	10661
									28961	11745
									19139	11167
									21378	9434
									21955	10156
									19644	12034
									23400	6039
									25422	8134
									27300	8206
									26650	8639
									37772	-6022
									41022	1561
									39650	3439
									38711	1128
									40462	13135
									24754	31660
									22371	32310
									-30361	-9615
									-31291	-7439
									-7891	-6500
									-34468	-5200
									-7674	-7800
									-35768	-5850
									-32338	15491
									-30713	16900
									-32880	18200
									-35046	18741
									-36563	16575
									-34667	16087
									-37592	17875
									-32934	17225
									-33855	9587
									-35480	13595
									-34884	11158
									-32825	11266
									-36563	19445
									-37105	16954
									-25675	23129
									-36617	11862
									38350	13451
									33655	8720
									36183	8612
									32969	6048
									35063	6951
									34738	8793
									-19410	33204
									-20710	33637
									-20132	35659
									22479	30333
									34775	21991
									26108	29575
									28329	28491
									24050	33691
									24700	31579
									30008	26758
									31145	27679
									32716	29358
									34287	27462
									22641	32229
									23562	30225
									16976	-42311
									-30433	-21992
									-40826	-11366
									-16654	-16271
									27652	-22786
									26857	-20764
									26857	-18525
									28807	-17875
									29457	-19753
									30107	-18453
									28157	-19175
									27074	-24664
									-22777	9209
									-1544	2925
									81	2167
									81	4550
									-9452	12567
									-10644	14842
									-13027	16684

## Sheet: Figure 1B 1h post-inf. +Arp
+ Arp 2/3 inhibitor, Infection time: 1h
Actin+ vesicles			Actin+ Lamp+ double vesicles (Lamp+ only vesicles excluded)			Lamp+ only vesicles (Actin+ Lamp+ double vesicles excluded)				Actin and Lamp1 -negative conidia
X-coordinates	Y-coordinates		X-coordinates	Y-coordinates		X-coordinates	Y-coordinates			X-coordinates	Y-coordinates
						-13190	-10156			-43035	-13136
X-coordinates	Y- coordinates Actin+					-37836	13352			-41185	-11971
-15221	-9696					-35182	14165			-41835	-14788
35353	-7926					-36482	17144			-39740	-13560
33258	-6843					-33773	17631			-41040	-14932
37808	-2943					-35452	19636			2167	6987
36075	-1715					-37077	15194			3539	5398
34486	-2582					-34315	15844			3972	7709
-42006	6825					-35615	17956			-9371	31091
-11456	33963					-35398	13027			12574	-18914
31073	16250					8234	1653			-17903	-6886
30279	18562					11529	2113			-19188	-4551
						12612	4135			20515	-4317
						6401	4893			388	26370
						-18173	-33420			2555	25648
						9723	-26406			1616	27743
						9208	-24429			10066	19798
						10616	-22208			-7529	-11943
						33745	21396			3982	1680
						35587	19392			6184	343
						35479	20855			6076	2727
						-23996	-30252			7557	813
						-25431	-28329			14598	3377
						-22669	-28546			13587	5796
						-41410	13758			-5877	-41438
						-41545	11998			-2871	-41519
						30496	-19446			-4388	-43307
						32130	-18065			-7150	-40923
						32491	-20160			-6013	-38865
						13578	34477			-4442	-40977
						15672	34586			-29900	-26461
						20123	5498			-29575	-24402
						26596	16250			-27517	-27002
						-18579	-15411			-24484	-23102
						-20692	-16115			-24430	-20773
						-20963	-13705			-22209	-21802
						-18498	-13732			-22371	-15682
						-20638	-15330			-28059	-24998
						-19554	-13244			6138	-19112
						-18715	-16061			-5562	-4090
						28482	-30704			-28709	27110
						36535	-23211			35615	-24510
						36670	-20584			34757	-5940
										36996	-5182
										39162	-5254
										35226	-3412
										33674	-4821
										35840	-5615
										38187	-6193
										38187	-1571
										37971	-4171
										35985	-6843
										33854	-5471
										36129	-4749
										-15275	37483
										-20990	-33637
										-18877	-35016
										-17008	-34316
										-21329	-32681
										13819	-7341
										39509	-10027
										39860	-8159
										41261	-5356
										6346	26289
										8098	26639
										113	-20072
										16811	-14700
										15644	-12715
										-28613	1881
										18329	7370
										24635	10289
										24051	7253
										23701	5852
										21599	2932
										24285	5151
										21365	4450
										3223	-40950
										-8575	-5692
										-9626	-3357
										31828	-23792
										11429	-39488
										-36915	4468
										2627	-7665
										-13623	14977
										-11131	13568
										-8748	12918
										-9073	15843
										15302	-4632
										13460	-5498
										13785	-3115
										12485	-3548
										14219	-1598
										-13461	-28681
										-13815	-26560
										38241	-1706
										-16619	13951
										32309	4610
										30674	6245
										-2139	29015
										-4475	29949
										-28437	-30740
										-13677	0
										37077	17387
										34748	19662
										36156	20908
										35940	16196
										34585	17496
										32852	19337
										33881	21829
										35290	19446
										-43830	-1643
										-44516	1029
										-42927	307
										3710	-13813
										15898	-35696
										-40950	15790
										-40977	14246
										27680	9506
										3305	26515
										-15113	-11890
										-16711	-11971
										-15736	-9750
										-14490	-7800
										-14165	-10021
										-34242	12918
										-36084	15915
										-38503	10210
										-38395	8513
										-36770	11727
										-36662	13893
										-38251	15446
										-40995	8079
										-40742	10318
										-38251	13460
										-39767	11654
										-37312	15265
										-35253	12629
										-37817	10318
										-2789	22127
										33150	10861
										34180	13083
										-2600	-32608
										1344	-33188
										22130	-34239
										10919	29986
										-4063	-37212
										35343	22073
										33610	23806
										34802	20448
										33502	22290
										-32148	-27463
										3918	-14844
										35680	-14844
										-29595	7926
										18631	4540
										18048	5007
										9874	27544
										-27110	-28058
										-20963	-13244
										-271	-16115
										-13217	33935
										-37483	-2627
										-3205	6030
										-3277	7980
										768	3575
										-22516	24904
										-20881	39500
										15681	-26407
										20637	-11050
										31579	-8017
										39054	-4659
										5669	8829
										40047	10129
										25241	6012
										25530	5073
										25675	7240
										-6681	33637
										-975	32698
										4080	27570
										5525	25765
										5741	20493
										5741	21937
										10725	16159
										9497	18398
										11303	19482
										10436	17243
										-39461	-17306
										-39145	-3340
										-32573	-11935
										1082	10386
										-31273	27535
										-27950	25224
										3873	-34125
										3758	-33331
										5860	-35082
										15903	-30528
										13450	-13596
										17304	-11261
										30382	-7641
										17888	2285
										-2547	13495
										-18428	-868
										-22399	13612
										-24150	17348
										-10488	35448
										20106	22837
										-32698	27192
										-25323	-23021
										-20980	-20336
										36939	4420
										39625	10959
										-18177	26606
										-20279	17848
										1273	20854
										3268	22015
										8179	24727
										-5954	28227
										8721	-39487
										7827	-37727
										9182	-35993
										10048	-38268
										-243	-2952
										17307	3332
										18715	5607
										20882	5065
										32582	22723
										32148	25107
										34423	24782
										-9777	38973
										-35696	-18931
										-36969	-16727
										31742	2031
										3613	39512
										-38308	2379
										-16115	-34667
										22514	-21563
										22163	-18994
										-24023	-39406
										-3836	-24475
										-5004	-24826
										-24739	-5325
										-26724	-3456
										-31745	21883
										-31395	23868
										-29526	22934
										-10319	-16034
										-12913	-14163
										22119	8724
										-6257	41070
										-1352	34180
										27841	24955
										-651	32078
										-301	30794
										-9506	-42710
										2456	-43134
										-11267	-42701
										-24411	-29629
										-22100	-29484
										-26217	-13379
										-14589	-18579
										-20728	-27968
										-22461	-26090
										8613	-14029
										-26921	-1245
										21179	10888
										-26162	34071
										-542	43081
										-23021	-33286
										-18258	-34010
										12920	-20464
										-9033	-6101
										-4713	-6685
										8833	11882
										12219	11531
										-11369	24026
										10806	-26894
										16553	-20486
										18815	-30440
										-20692	-11402
										22655	-12341
										11912	-4867
										21604	-13158
										9460	3190
										23472	28296
										-24700	-27300
										-7423	-6421
										24923	-8290
										-21202	8409
										-17465	10277
										-15013	10978
										7758	10628
										26596	15139
										25986	19015
										16761	-24658
										20381	-19
										27271	17029
										12485	-12160
										16325	-13661
										17959	-12026
										-11117	23823
										30571	22889
										-11131	-21422
										-8355	-20721
										-12559	-6708
										30647	-987
										32749	2166
										31931	4618
										-14894	15128
										13832	17580
										32865	16296
										32165	14661
										32048	17580
										29713	17113
										31091	15248
										9371	18905
										2112	-13487
										298	-12025
										6146	-7120
										5795	3
										7547	-8288
										-1761	-17225
										-3377	-16710
										-3377	-14182
										20529	-13821
										-31778	10608
										-3828	8441
										-722	6925
										-650	8947
										-2961	9597
										40246	12973
										39704	15302
										38783	13082
										38783	15627
										40841	14111
										-28193	-9370
										-9177	-20587
										-7542	-15916
										-8710	-13581
										48	-5757
										14178	-6107
										-6798	-18065
										-2600	31525
										-10671	-39623
										-8224	-40120
										-10174	-41058
										-19419	-34125
										14489	-1408
										31119	3792
										15464	-1950
										-30956	22533
										-22615	31742
										-4740	13650
										10860	28275
										-3548	14408
										34369	22642
										-11591	-39487
										-23594	-30944
										-12384	7241
										-10983	8876
										3146	21954
										2212	24523
										18443	20786
										22414	13897
										34792	13313
										-22660	32464
										-14837	33398
										18911	35500
										20896	35967
										31288	26041
										8341	-11375
										30510	-29573
										-14447	-5518
										-32960	-26379
										-28304	-26592
										-4016	-42239
										16419	25605
										19960	-29169
										18191	-29275
										-36692	-12927
										-17658	-5687
										26131	-15029
										34341	-24159
										35370	-22046
										32500	-22480
										34125	-21071
										33041	-23130
										36183	-22155
										35100	-24646
										-35534	-21992

## Sheet: Figure 1B 3h post-inf. +Arp
+ Arp 2/3 inhibitor, Infection time: 3h
Actin+ vesicles			Actin+ Lamp+ double vesicles (Lamp+ only vesicles excluded)			Lamp+ only vesicles (Actin+ Lamp+ double vesicles excluded)				Actin and Lamp1 -negative conidia
X-coordinates	Y-coordinates		X-coordinates	Y-coordinates		X-coordinates	Y-coordinates			X-coordinates	Y-coordinates
-18985	-36291		14408	-25214		9533	-37781			-19608	-34260
-11645	-25810		29359	8694		7258	-36102			-16846	-35019
-5822	12864		13136	-34775		-38621	-11402			-17821	-33610
-6716	11591		21396	30360		-35967	-10048			-18254	-38431
4767	-36887		29439	-18064		-33529	-9994			-18850	-35019
12620	-26298		31335	-17306		-32175	-8639			5001	-38612
-25566	-29521		-35507	-13866		-33908	-7556			4712	-40237
-32003	2609		-36752	-9750		-36238	-9127			19410	-27724
-32581	5714		-38486	-8865		-35317	-8477			20818	-29024
-34387	4270		-38919	-11321		-41383	-1489			22876	-28446
5227	37402		-36969	-11682		-41763	-3006			21432	-26605
-1598	-42196		24077	-28492		-42358	-460			20060	-25666
-3873	-40896		25702	-26759		-41925	1706			16250	-641
-5498	40842		27382	-25729		-39758	1436			13614	3729
-4090	37483		25269	-24809		-40517	-677			14300	5968
-2465	39758		461	6175		-39758	-2952			-15708	-26839
81	40408		786	8341		-38675	-785			-15211	-28744
-7394	36725		-12666	21505		-41058	1219			-12611	-24050
-1165	41708		-16169	16195		-42196	-3223			-13839	-26216
-6365	-38531		-11763	15690		-37971	-2573			-10011	-24411
-5281	-39903		-12232	18037		-41113	-6798			-11167	-21955
-6870	14751		15176	33023		24393	-22714			-6400	-12278
-8170	16485		15356	34973		-33583	18941			-6834	-14589
18751	23472		17018	33457		-32175	21468			18607	-29548
23228	21450		16024	6067		-31272	25549			17984	-27246
23228	23545		17686	7655		-32717	23852			16792	-25296
11745	36192		-36129	-16042		2573	37239			19988	-25730
13190	34964					1706	39189			18796	-23725
19256	32364					190	37781			20367	-24213
17523	30848					2411	34097			17225	-30117
23517	30270					27381	28013			16250	-28600
19906	29836					28537	26135			15275	-26488
25178	28248					30631	25196			18255	-28167
-16142	-34287					-7611	10400			17984	-25784
-10752	34315					-8766	9389			19392	-26759
6743	-35885					-8911	12278			18742	-24430
-33502	21991					31389	-19933			-27733	-20421
-30225	18768					27164	-21395			-29466	-19121
-33150	23643					25106	-19879			-27625	-18363
43838	8513					27381	-18904			-14137	-13705
-12792	-32608					31606	-17604			-14625	-12080
-11275	-31380					33502	-19987			-25404	433
-8603	-32608					30143	-21233			-24700	-2600
-34693	25350					29927	-17333			-307	-19356
-10102	40273					33393	-17712			271	-16250
-12675	40192					30956	-22966			-1083	13270
18046	19735					-19202	-29547			-4604	10833
32130	26885					-22046	-27245			-3195	12187
-31995	27526					-19771	-27570			-2925	14137
-34883	24782					-17713	-28220			-5200	14137
31091	-16467					-21179	-30875			-650	10941
6013	16223					-22859	-29141			-4116	13216
4316	208					38539	-3521			-5254	10941
6988	-1959					39090	-5606			-18119	-38864
33899	23174					40426	-3945			2365	-36869
-33692	18679					10653	32753			776	-35930
-28997	19473					12386	31670			1426	-29936
10752	6609					-4442	2627			22533	-31200
11835	8541					6906	21342			-1625	-17441
12774	11068					7231	23833			32392	-27083
3818	15113					-7610	18958			25350	-25566
5913	15329					8748	22317			-43821	-1246
11113	12079					6419	22967			-40950	704
7574	12152					34206	18055			-43658	1246
424	5724					-12133	-11727			-41275	2221
-2537	6302					-12070	-9136			-30442	8125
-2898	8829					-10265	-10725			-43550	1896
-876	8107					-1309	-4586			-14354	11321
8585	7313					-20447	-28708			-12567	5092
13352	13018					-20294	-26406			-7042	5796
10391	10635					-25241	20069			3792	14138
11474	15041					-23454	19852			21576	2293
2157	8035					37971	-4713			30387	-5434
6491	9841					24619	6771			3737	39163
12991	14896					27652	13867			4749	41402
9018	11285					27490	6554			15139	-29358
15880	12513					26407	8233			14570	-27273
-9452	21775					-13677	33872			9750	-29277
-12323	22642					-11799	31705			8883	-27489
-9777	22480					-14923	-30415			13433	-28410
-12160	24809					-16386	-29169			7095	-19852
-9289	20205					-16982	-31390			16412	-27544
-17875	-4035					-14598	-32635			10725	9994
-19770	-3277					-14002	-29927			-19283	-35289
-28275	3331					-16277	-30794			30092	-25727
-25404	3656					-37782	6256			-38268	5363
-3006	-24456					-38107	8260			-40868	5634
-5146	-24266					-35940	9019			-40868	8396
-3340	-25602					-39082	4144			-31389	10400
-1463	-26108					-36698	7448			-29981	12405
-4929	-27155					-38594	10265			-42818	6555
34504	-21883					-37457	5010			-40164	6717
35804	-20366					-8857	25160			-40868	4659
-17929	-6770					-9886	27977			-28789	11213
-26903	27535					10914	18877			31697	19898
-26975	25224					12973	20231			35200	15781
-31281	3196					11998	22831			32365	17984
-31552	5362					6743	29277			33502	20313
-30442	-12431					13189	36535			34477	17875
-31796	15898					14164	22019			29711	19013
-29521	24240					12702	34098			32690	16142
						11456	37781			31065	20584
						25620	-28573			30307	16900
						-28104	-26307			32094	18850
						-30108	-24538			33015	18796
						-20810	-9696			-27083	-31255
						-20160	-7385			-25648	-29386
						-18354	-6446			190	-32690
						-19221	-11863			-39171	10300
						-18643	-8396			-34657	3331
						-20376	-8468			-29746	3439
						-20087	-5580			-33935	2211
						8747	-8992			-36319	2825
						6147	-9805			352	6852
						3520	-38187			15519	-3982
						4360	-33664			-12864	21368
						6093	-33231			-2844	30793
						4577	-34748			-25900	-29975
						6527	-32418			26297	-19879
						15302	-3602			29006	-19662
						10806	515			31443	-19229
						10102	2682			32147	-21341
						38702	3819			-5354	8306
						31606	11836			-6510	9462
						39352	1165			-596	-9587
						-15844	-29088			433	-11537
						-15004	-27382			2816	-10725
						4902	-35994			2546	-8829
						-39542	4062			4387	-9370
						26180	5940			40679	11646
						27155	4099			14652	-5850
						27878	6374			4387	27977
						18417	-36643			5308	29602
						19636	-34847			2437	38702
						17469	-34703			433	39406
						-2753	-30008			920	42061
						15086	-33854			2816	41519
						18390	-35533			3575	37836
						27436	14029			4008	39677
						36319	2817			379	40869
						35886	4659			-1246	39569
						22832	15438			975	38973
						23698	13650			2329	40761
						25757	12567			-1950	40761
						26027	14517			-380	40544
						24836	16467			25052	24565
						-35289	19988			8287	37050
						-32960	20529			10671	38079
						-35831	17767			11158	39434
						-37023	20204			11375	36888
						-34964	21775			8504	39054
						-32039	23021			7042	38025
						-13568	37592			9642	38079
						-5281	39759			11158	40679
						-36427	19771			12946	40734
						-34098	18904			4387	37917
						-31823	19771			6960	-35533
						-30089	22479			4722	-34197
						-34423	23400			244	-42864
						-32148	17929			-659	-40517
						-32635	22154			-1526	-37772
						-11727	23725			316	-36689
						-30143	18417			-2898	-36183
						-30848	20854			-2645	-39758
						-10102	23779			-2392	-42286
						-10860	21288			497	-38747
						-2049	40878			-1453	-40372
						-7032	40517			-2320	-37953
						-5136	40806			15248	-10508
						-35452	-16872			12973	-6717
						-40191	-7962			-16385	2167
						-36833	-17820			-7953	14824
						-35425	-15654			-6437	13162
						-34396	-18037			-3728	39758
						-37050	1300			-6292	38819
						-27589	27752			-8206	39758
						-25061	29413			-7376	41817
						-39759	-2789			-8062	38278
						-39677	-686			-7231	40264
						-38233	-1191			-4776	40661
						-37511	-2275			-4270	38747
						19780	18652			17252	33421
						-18769	-31580			18390	33421
						-24159	-22344			12901	-17640
						-11971	-36157			-91	-6462
						-11213	-34423			2711	545
						-10129	-32690			-3361	-857
						-12350	-32203			18714	21324
						-13596	-34207			20881	22479
						-9371	-37240			11420	34396
						2437	-28303			13370	33457
						-2438	-9290			13009	34396
						-10509	-35290			-12598	-11216
						-12296	-33936			14961	-21608
						41148	1597			36447	-19039
						41076	4342			35746	-16937
						-13054	37293			37264	-16821
						-5931	-35804			-40209	6256
						-7042	-34296			-35876	6689
						-5020	-33791			-35876	4884
						-3358	-36030			-34143	6039
						20493	33845			-28726	-2699
						17099	35507			-28004	695
						28799	-5516			-23815	-2772
						26162	28221			-20854	-3205
						25774	30450			-14932	8134
						31263	22361			7728	-5552
						32130	19834			9462	-641
						34874	16945			-29520	27760
						29530	22145			-30766	29494
						26785	30306			37944	-13352
						21260	-7015			35560	-11565
						-3764	17550			34315	-9777
						-433	13190			34477	-13190
						-10616	-30306			36590	-13677
						-10996	-26460			33231	-7990
						-9208	-26569			35452	-9344
						-9858	-28031			34098	-11186
						-10671	-28465			36265	-12269
						10048	-34342			-24727	30089
						9155	-35344			12991	36355
						11755	33231			27147	26189
						19771	31660			27291	28536
						20855	34206			24799	25864
						-15817	-32012			21947	26298
						35614	-15139			21622	32220
						35614	-17739			22416	28717
						34098	-18552			21116	30703
						31444	-18389			23680	31245
						31877	-16277			18841	30378
						32960	-13352			20285	30161
						33394	-18552			22633	29403
						34260	-16439			22199	32003
						32256	-14977			26596	-28790
						33935	-13839			26461	-26271
						33285	-2519			24457	-26108
						35723	-3764			24402	-28329
						36373	136			27761	10021
						33556	8586			24077	8883
						32364	13298			27057	8612
						31064	15952			27815	11375
						35344	10211			25052	5958
						-31931	2609			29494	9642
						-31570	5354			25919	10183
						-29259	5931			24727	8342
						-29909	2393			29494	24375
						-28393	4198			28700	26036
						-26948	6437			27255	24664
						-31426	2248			-9903	28907
						-30559	4343			-17550	-33150
						-30776	6654			-39190	7177
						37348	9371			-13154	33430
						33583	9236			-12359	36030
						-37890	-13487			-8893	33141
						1273	10238			-10843	34080
						14110	9642			12413	20430
						11023	8829			568	35669
						23590	-26217			2880	36247
						-30062	-11862			4396	37185
						-27399	-10499			1652	34152
						-24943	-10716			10030	35597
						-25016	-8332			3313	37330
						-22560	-8766			857	36391
						-18371	-11149			12341	36535
						-22705	-10860			35614	16981
						-26388	-9271			-32636	-1932
						-23932	-9127			-31336	-55
						-21693	-9344			-30253	-2005
						-23355	-6744			11131	-5255
						-32743	17686			10047	-3196
						-4279	39541			9560	-6175
						-24835	-29629			8585	-3738
						32500	14923			10860	-3684
						-28220	19419			11943	-5905
						-23020	23048			15735	-35668
						-24591	24727			4757	-34982
						-8802	-37213			18479	-30902
						-17279	-32040			6599	-36643
						-21179	25377			-7069	-25413
						-20953	27588			-34044	-18985
						-18931	26144			22018	-15302
						-19509	10616			-7340	7773
						-226	16538			36860	11240
						-5796	-25187			-26298	23157
						-31254	25784			-25973	25702
						-29575	27084			-27869	26244
						-19554	-36102			-18986	24023
						-21910	-31417			-19798	22398
						-20556	-34342			-18173	21802
						-20123	-32121			-19798	19907
						-15573	-33475			-19365	21857
						-21531	-31146			21865	-29891
						-22777	-28329			12115	-24836
						-28952	-488			16304	2825
						-29494	1679			29358	-244
						-27219	596			6175	25648
						-26677	-1571			-34342	17541
						22308	9100			-35714	19707
						23030	12205			-33981	19852
						-39244	7800			37808	-19636
						-37222	6862			14462	-33258
						-35561	7945			16358	-34938
						-37800	11050			13921	-35588
						-36355	13795			11483	-34775
						-7178	-6716			12296	-33367
						-6889	-4261			-35570	-16990
						-6816	-2166			-23725	-13307
						-25666	1806			-23003	-11574
						-23861	289			-21775	-13018
						-22055	-1588			-19753	-14174
						-20972	434			-18381	-15835
						-16928	145			-14553	-12368
						-23355	2889			-37429	3223
						-37150	8956			-36644	840
						-36428	4767			16142	6229
						-21839	-3033			14625	7854
						-20611	-505			13000	9262
						-24872	0			14679	10346
						-25522	2889			16792	10129
						-35633	6573			17117	8125
						-23139	-794			14950	8937
						-23283	1806			15817	6446
						-33448	-17062			-3358	41925
						-27968	26244			-31390	-22371
										-32771	-20159
										-30821	-19870
										-33493	-22687
										-33313	-16187
										34919	-5968
										36291	-4090
										36869	-5823
										-15817	9073
										-4442	5606
										-15600	9723
										-30550	14056
										-26380	25539
										-24755	27164
										-25567	27543
										-26434	27002
										15058	26189
										19527	-35967
										-29521	-23752
										-31796	-23048
										-33692	-19148
										-31850	-20773
										-29846	-20611
										-27734	-22127
										-31038	-21911
										2383	-19636
										19716	-6527
										41275	8206
										-31959	18985
										-31146	20502
										-31092	22939
										-35155	19960
										-36075	22560
										-33259	19906
										-32555	21964
										-34992	20989
										-34667	18389
										14300	38539
										-13000	-36427
										-11023	-33493
										23211	-32229
										25865	-32012
										27598	-31254
										2591	-8287
										25269	13271
										24944	15600
										-18281	-32960
										-16503	-32031
										-14408	-33547
										-16214	-35172
										-18380	-34920
										-16250	-33981
										-8450	-27950
										-7114	-26217
										-5778	-28058
										-7186	-29864
										-6933	-31525
										-4622	-31236
										-3575	-28745
										-27246	23400
										-38187	-2329
										-40841	-6445
										-3466	-3990
										-2636	-5398
										40138	-7258
										-1029	15384
										24483	-27543
										-33177	-3629
										-34423	2546
										-41790	-5145
										17739	36888
										14923	38242
										17252	38892
										20339	22805
										31064	25730
										32364	27192
										31227	29305
										29818	27409
										33664	28871
										28031	27680
										31552	27409
										29656	26759
										33773	28275
										14625	-29548
										33312	-18282
										-6663	5660
										10598	-840
										12332	-1707
										10923	2446
										12512	1182
										36644	-6419
										38756	-4496
										40273	-2086
										42232	-3205
										40679	-930
										38801	-1183
										35226	-6708
										37573	-5336
										39848	-4903
										40029	-3025
										38151	-3639
										38332	-1616
										39523	-3386
										-34829	18660
										-16954	29060
										-21721	19093
										-10021	37943
										-22154	-31309
										15627	-33286
										-34206	-8152
										5661	-13027
										35344	-19527
										-19527	1598
										-13839	-352
										-14869	-2140
										-13298	-1382
										9109	11366
										9181	13749
										8820	15843
										-5498	25106
										-10156	38973
										2302	34206
										4469	33881
										3927	36156
										-1435	40868
										-2356	39514
										10373	20393
										10969	40706
										21287	-34513
										13271	-39641
										-36545	8658
										-37917	6564
										-37122	4469
										-36978	6202
										-34883	7141
										-35822	9741
										41492	10265
										41817	6365
										-30532	29386
										-32626	24800
										-34251	23102
										-36996	23644
										-36382	26389
										-34288	26352
										4767	25648
										-8613	-22100
										9601	-28292
										9484	6156
										298	-29927
										-9955	-23712
										-23500	-16005
										8028	-16005
										30682	-14720
										32550	-12151
										33134	-14604
										7094	15874
										10545	-17866
										5417	-840
										6229	1219
										4713	3331
										4171	5498
										7746	3169
										10021	3385
										8450	4848
										6338	6527
										6663	27
										7584	15465
										-4414	-43496
										10075	-37348
										12296	-37078
										12838	-34586
										11700	-35994
										14030	-33665
										7006	40453
										9750	35109
										23960	31678
										22335	33339
										22552	29909
										25441	30450
										23996	32725
										21721	31859
										23996	30739
										23527	33953
										24863	32942
										4072	-9338
										5239	-7353
										-34586	7556
										30306	6906
										30794	4469
										31281	2790
										28844	3115
										28952	5552
										31173	5552
										29873	2465
										28302	4198
										29656	5227
										31823	3711
										24023	16981
										28085	12540
										27435	14761
										24294	14706
										26189	13569
										26027	15898
										31552	22831
										-9290	-10562
										-10743	-12467
										-8649	-13189
										-32067	20123
										-27679	20015
										-30550	18661
										-32825	17794
										-34667	19419
										-33692	21748
										-31633	22507
										-29954	21207
										-32311	-5362
										-40815	434
										-41302	2763
										-43686	3413
										20773	-6175
										6310	9696
										9993	13109
										10860	9154
										20881	26704
										17631	18525
										-2411	41275
										3331	37375
										-32419	17225
										-29711	13434
										-29476	31832
										-29909	31363
										11293	4821
										-33989	3304
										-16656	17333
										-16060	19771
										-3439	17441
										4469	9046
										-3114	10725
										-5173	9425
										732	-325
										6365	7366
										-4252	10454
										40111	3629
										35019	16304
										-25973	33150
										-20177	35046
										-8368	37754
										6148	18687
										-2139	19771
										-1056	18254
										-1435	20475
										-14571	-42060
										-11564	-21829
										-11781	-22912
										-4306	-31200
										-1923	-31525
										38648	-9515
										40454	-7782
										23193	-29376
										30343	-11104
										30704	-9876
										31715	-7493
										23915	-27715
										-36156	2005
										-2356	163
										1851	12350
										2212	14517
										2501	30334
										3656	33223
										6834	22895
										8134	21956
										32798	-22289
										-36643	11402
										1273	8369
										19094	-1327
										20394	298
										18227	190
										20611	-1598
										-13000	-41330
										-2736	-44354
										-280	-44571
										-14327	10643
										-786	12052
										1381	17577
										-10969	14435
										14056	24402
										-19770	-25593
										-21395	-23589
										-19770	-22181
										2438	-28085
										-18579	-21206
										-21450	-21910
										-19229	-23373
										-24645	-22343
										-23616	-24023
										-28545	-243
										-27137	-1868
										-27083	190
										-25458	-2464
										-25729	-1056
										15799	-3205
										35588	1057
										21091	-4339
										-20447	-38459
										-16250	15627
										-14625	16656
										-14516	19202
										-12079	16764
										-3250	19039
										-24591	16114
										-26433	8639
										-25404	9723
										13795	13677
										14950	15482
										17334	16493
										19573	16927
										-33042	-9127
										-32067	-8044
										-34396	-8261
										704	-10319
										2221	-9669
										2762	-840
										34017	18389
										-5092	44064
										26542	-33394
										15573	34179
										-11564	14516
										-14002	15600
										-11564	9316
										-13785	13270
										-13839	17712
										-14652	12945
										7719	19716
										-16521	-5254
										-14517	10455
										-15708	-7204
										-17875	-4333
										-15708	-3954
										-13921	-5850
										-14625	-8341
										-16900	-8450
										-16250	-6554
										-27625	23075
										-29358	24592
										-22533	34450
										-15176	-36364
										27291	-32464
										-3963	16485
										10915	38296
										12648	37068
										1354	-42981
										-30511	-12247
										19117	-18436
										-35110	8721
										-40598	4316
										-40237	6482
										-39804	-812
										-39154	5471
										23788	11341
										-36183	13623
										-33665	14625
										-34261	16683
										-31661	17712
										-31606	13812
										-30848	16087
										-33177	15491
										15735	18037
										-11348	-28654
										-32013	-23914
										-31796	-21892
										-34179	-21676
										-34685	-19437
										-33024	-19581
										4459	-34170
										-29629	26352
										-28004	28844
										-26054	29656
										-25729	28086
										-23834	29169
										7529	27436
										9587	27219
										14896	40327

## Sheet: Figure 1C 
	number of conidia
Infection time: 1h	Infection time: 3h	+ Arp 2/3 inhibitor, Infection time: 1h	+ Arp 2/3 inhibitor, Infection time: 3h
16	87	9	37
24	54	19	9
20	68	11	32
18	50	17	28
12	90	19	10
13	62	11	22
24	61	11	24
25	46	4	19
18	51	12	12
24	56	8	18
21	69	6	14
34	43	17	46
32	79	7	16
35	63	5	22
25	42	18	31
16	47	2	23
18	63	4	41
23	53	5	21
20	53	7	29
18	48	5	11
20	64	6	28
18	80	19	17
21	58	6	25
18	82	18	50
14	76	6	16
25	79	2	14
12	67	2	24
24	99	12	39
21	64	2	21
16	61	3	26
21	57	3	10
19	79	8	10
31	62	8	21
19	65	14	23
14	73	8	50
25	59	3	15
20	50	6	46
16	44	7	26
14	61	5	26
22	55	5	19
18	52	19	9
29	72	4	24
19	56	14	13
31	66	6	13
29	72	9	19
17	45	13	25
15	53	14	22
15	45	4	33
22	65	4	10
16	40	15	18

## Sheet: Figure 1D
Distance of conidia from micropattern center, µm
Infection time: 1h	Infection time: 3h	+ Arp 2/3 inhibitor, Infection time: 1h	+ Arp 2/3 inhibitor, Infection time: 3h
35.1	13.92	18.05	40.96
34.79	11.38	36.23	28.32
36.48	6.88	33.95	14.12
37.64	24.41	37.92	13.4
32.73	24.75	36.12	37.19
40.43	27.74	34.58	29.17
41.42	31.16	42.56	39.05
39.14	34.44	35.84	32.11
37.26	31.96	35.07	33.08
36.31	22.12	35.52	34.65
8.84	37.75	16.65	37.77
5.8	36.34	40.12	42.23
8.11	36.15	37.93	41.08
11.06	26.81	40.31	41.21
9.66	28.67	38.1	37.71
40.9	36.8	40.53	39.83
39.12	35.4	40.07	40.41
39.84	36.34	37.8	37.46
43.1	37.08	39.89	41.72
38.47	36.41	37.72	39.05
38.83	15	8.4	40.25
35.47	16.41	11.72	16.27
35.82	18.78	13.27	18.4
35.54	22.01	8.06	30.04
38.16	10.68	38.04	31.62
39.84	24.87	28.14	33.07
29.39	22.6	26.11	38.05
36.59	19.97	24.61	37.37
8.28	22.36	39.96	37.66
41.78	20.38	40.53	35.48
40.3	28.3	41.15	38.33
43.53	24.61	38.61	35.87
42.43	26.91	38.07	37.84
38.99	29.51	36.45	37.9
41.01	36.32	43.64	35.96
40.91	38.76	43.24	36.51
43.03	33.65	36.17	40.07
17.36	34.93	36.86	35.58
15.57	33.32	38.24	40.72
13.25	33.02	37.05	44.66
10.83	31.88	37.97	35.03
9.36	28.81	20.86	33.34
14.07	26.44	31.17	33.72
12.9	32.9	24.14	42.97
38.51	33.38	26.23	41.52
35.79	22.59	25.05	42.14
38.4	22.91	23.04	26.74
35.39	24.19	25.71	41.89
37.29	24.09	23.62	42.21
43.04	32.02	24.66	42.79
38.18	32.32	41.88	35.18
38.6	33.37	43.28	17.3
37.05	28.37	42.05	4.32
38.94	26.29	45	7.26
39.06	23.46	42.89	41.06
38.71	40.82	44.37	38.52
37.17	40.57	41.99	34.93
37.91	41.14	43.67	12.62
35.76	31.59	7.32	14.6
33.76	34.1	6.45	16.9
34.08	35.72	8.67	15.59
37.83	38.1	32.47	16.43
26.52	36.64	22.71	16.41
41.46	39.05	19.18	14.32
40.25	35.96	19.72	5.74
42.5	39.11	20.96	6.79
39.81	33.5	26.37	9.29
41.19	23.52	25.77	8.15
40.53	20.45	27.79	11.28
39.3	21.51	22.21	18.65
39.64	29.7	14.12	14.87
37.32	24.31	4.32	18.92
37.34	12.61	6.19	8.32
36.08	14.36	6.66	11.79
21.1	30.7	7.6	19.77
17.33	33.06	14.98	14.45
20.96	11.03	14.77	20.22
18	33.33	41.85	23.74
38.4	34.65	41.62	25.78
37.89	18.58	43.53	24.51
29.64	17	41.54	27.63
32.3	13.04	39.33	22.24
40.22	14.35	41.22	18.32
43	41.06	39.93	20.04
37	41.17	38.34	28.47
37.52	35.14	38.55	25.67
38	34.82	33.66	24.64
37.76	29	32.07	24.81
39.42	15.2	31.12	25.82
36.74	33.45	27.32	26.15
35.37	31.91	37.58	27.6
34.91	34.56	20.07	40.86
36.92	30.92	6.9	41.19
32.07	34.46	39.49	19.16
29.64	26.45	43.23	38.5
30.53	6.62	35.26	36.93
33.24	9.64	37.36	31.44
40.99	9.32	39.51	32
39.66	9.64	35.39	32.88
35.52	34.42	34.02	35.55
36.19	37.28	36.28	38.2
38.08	39.01	38.69	29.04
17.88	40.97	38.22	30.62
17.15	38.1	38.2	37.17
39.55	37.07	36.63	37.14
40.89	38.07	34.29	34.54
42.41	38.88	36.44	35.8
41.75	36.79	40.48	38.12
42.44	10.15	39.65	38.02
10.16	12.46	39.78	39.49
39.45	33.76	38.3	40.53
39.92	32.24	39.03	38.77
40.51	24.41	15.65	37.3
40.07	19.18	40.76	37.1
36.53	25.23	40.69	37.57
38.23	16.77	41.61	35.41
40.71	26.2	27.04	6.19
38.61	22.41	27.84	8.38
36.39	19.1	20.07	24.96
40.29	20.29	22.33	22.88
38.12	14.37	20.16	19.61
41.55	25.14	28.67	21.79
39.77	21.68	19.76	36.34
37.87	21.22	26.7	38.2
41.67	18.41	25.12	37.54
28.46	24.68	24.41	17.13
30.2	23.77	21.8	19.27
27.01	34.44	24.83	39.53
36.67	34.74	21.82	38.97
38.02	32.37	41.08	36.82
37.63	26.9	10.29	40.27
36.52	24.9	10.19	37.34
39.03	27.11	39.74	34.99
40.56	27.93	41.11	33.31
39.52	29.01	37.18	34.74
35.56	31.52	8.1	37.37
38.23	35.86	20.25	36.32
43.54	33.6	17.55	41.41
36.59	30.05	15.6	41.87
36.26	12.75	18.26	42.36
34.82	14.9	15.99	41.96
32.88	16.66	14.54	39.78
35.15	33.24	14.13	40.52
35.44	34.74	12.98	39.87
16.28	34.01	14.31	38.68
43.3	33.2	31.68	41.08
42.01	30	29.94	42.32
41.51	25.75	38.28	38.06
41.22	31.95	21.7	41.67
42.96	25.47	32.64	33.33
43.46	27.07	31.3	38.56
40.47	32.66	29.09	38.68
41.97	29.47	30.28	40.38
40.05	24.44	41.88	40.49
42.48	26.39	13.68	37.33
42.13	30.81	40.95	39.23
41.02	27.38	39.93	37.78
37.83	34.59	41.77	34.18
37.69	31.79	39.42	39.17
38.84	25.24	38.76	38.7
35.67	34.73	38.12	39.66
40.83	32.84	40.3	12.89
41.05	30.4	40.29	12.85
39.09	9.01	43.86	15.17
40.95	6.46	44.53	37.18
43.24	4.48	42.93	34.58
41.94	31.87	14.3	32.02
41.91	33.3	39.08	33.27
42.46	33.34	43.89	36.18
27.5	37.08	43.38	39.01
24.98	37.47	29.27	36.87
26.69	33.57	26.72	34.58
24.76	31.65	19.23	37.8
23.38	36.69	20.56	38.54
28.65	35.04	18.51	35.24
39.28	30.81	16.46	35.05
38.72	30.81	17.35	33.93
38.7	41.41	36.6	33.32
38.1	32.03	39.44	37.44
40.2	32.44	39.83	37.04
39.78	29.08	39.33	38.7
39.61	39.12	38.59	39.49
38.16	37.24	39.21	40.62
30.91	38.21	41.25	34.44
30.3	36.8	41.78	34.01
30.3	15.53	42.03	5.16
41.64	13.36	40.55	22.43
41.2	12.28	41.44	24.91
29.85	13.39	40.31	20.43
28.07	34.11	37.45	23.97
28.25	12.15	39.2	23.85
27.41	17.58	22.3	38.68
26.14	34.6	34.88	16.87
23.65	36.44	36.6	15.14
22.38	35.65	32.71	14.85
40.84	35.87	33.22	4.77
41.22	33.55	40.77	35.25
28.38	30.12	31.91	33.3
32.04	31.48	37.43	32.25
31.59	30.19	41.67	30.73
32.73	27.83	41.19	38.26
30.81	32.05	40.36	25.53
31.04	27.57	40.24	30.93
13.87	33.28	42.28	28.26
35.87	17.82	15.35	27.66
37.26	14.96	38.64	36.53
36.69	8.13	30.64	33.83
37.28	6.91	19.18	33.88
7.74	5.37	18.73	33.46
8.16	4.18	29.26	35.69
6.11	36.71	39.02	35.75
10.46	38.31	24.8	33.04
11.2	34.95	16.12	34.83
7.7	39.8	36.42	38.3
38.28	36.83	37.57	38.99
37.68	35.09	6.83	37.05
37.35	15.26	8.63	39.3
16.71	39.34	3.66	37.45
19.92	38.71	33.57	39.94
18.85	39.93	44.68	37.79
32.93	36.82	30.71	26.67
33.56	35.92	23.41	29.67
14.19	20.81	32.58	21.8
15.58	11.76	39.33	24.03
35.61	19.38	10.49	25.79
33.38	17.69	41.31	30.04
23.1	18.17	25.95	38.84
23.56	18.74	26.03	26.18
36.12	15.89	26.68	36.39
33.59	42.79	34.29	39.48
32.88	28.38	32.71	38.38
33.73	40.49	27.87	38.5
31.61	12.04	26.35	38.84
32.34	9.59	21.28	22.96
35.12	10.96	22.68	21.47
38.48	33.42	19.39	19.45
36.03	35.51	20.7	22.59
23.41	34.92	22.52	20.45
37.62	32.41	20.16	22.07
35.4	40.2	43.09	20.85
15.3	39.87	39.29	12.54
16.77	37.51	34.69	11.57
35.39	35.23	10.44	38.35
37.68	35.63	41.67	33.95
36.52	37.72	37.65	33.78
31.08	38.87	34.34	35.05
33.86	38.75	33.54	33.07
36.25	24.66	35.57	15.72
38.65	22.28	34.42	10.82
38.7	27.6	19.12	10.45
39.63	30.47	20.65	38.89
40.46	28.56	31.33	33.75
40.82	0.61	18.03	39.37
36.58	3	13.73	33.12
34.7	4.96	18.45	31.22
36.58	4.87	26.21	36.33
38.13	3.02	29.74	39.75
38.29	6.77	36.97	26.85
38.03	7.53	30.43	27.46
10.07	32.24	42.53	28.6
36.1	5.61	34.22	41.01
38.03	25.28	29.22	40
35.66	23.89	37.2	38.85
36.94	32.69	41.11	30.13
35.26	30.47	32.22	37.06
36.84	32.48	27.01	40.01
37.39	32.03	20.89	30.81
41.05	33.45	22.26	36.43
39.9	34.24	26.04	36.19
40.91	32.47	28.85	27.56
40.57	36.08	40.44	27.35
39.95	35.6	38.53	28.66
41.68	34.42	37.15	29.8
41.72	31.03	39.57	29.8
39.23	32.6	2.96	40.56
39.27	30.7	17.62	38.83
37.76	28.3	19.54	39.99
28.89	27.95	21.49	42.18
29.5	29.09	39.72	41.19
36.34	29.46	40.79	39.45
39.39	31.39	42.42	39.97
41.25	32.1	40.18	40.11
37.41	32.28	40.41	41.45
40.32	19.73	40.58	38.99
39.27	17.86	31.81	37.46
31.87	36.7	39.68	37.56
30.49	33.73	38.38	41.62
32.38	39.81	38.23	36.81
38.3	40.37	31.17	39.44
32.07	40.4	29.19	26.47
31	39.21	29.19	35.32
26.91	33.61	24.77	37.24
37.48	32.46	25.33	25.84
38.74	30.92	25.31	23.9
41.75	29.84	26.95	40.93
42.52	29.48	38.56	41.12
38.57	25.97	39.44	41.13
36.66	23.65	37.39	39.26
12.05	23.27	19.07	40.97
14.22	24.04	19.17	40.92
14.88	28.9	23.78	38.73
13.32	33.87	41.54	38.84
12.87	35.73	34.21	37.07
17.92	35.2	37.39	39.13
18.01	24.23	32.08	38.64
38.77	31.36	30.8	39.86
36.61	38.8	43.76	39.68
37.88	40.64	43.2	38.25
35.47	40.26	44.16	37.58
35.29	41.66	38.39	27.19
34.74	19.67	36.85	36.74
32.59	18.49	29.43	32.91
32.91	24.42	23.62	38.09
37.21	23.94	34.81	36.2
35.47	34.86	34.43	34.22
37.23	38.21	16.46	34.49
35.26	34.14	26.95	36.81
34.52	36.48	23.81	38.4
20.67	39.16	42.96	28.41
36.35	34.26	43.08	9.6
39.06	34.16	40.47	36.82
37.71	21.8	38.6	36.09
23.01	38.5	24.2	41.18
23.99	39.38	10.9	41.3
24.89	40.91	8.18	39.51
18.07	38.01	14.81	36.29
34.08	38.17	16.8	35.01
34.57	40.36	26.58	34.16
31.43	38.14	28.98	36.19
34.1	36.44	26.34	39.57
33.97	37.28	35.79	39.41
38.56	36.32	23.63	29.32
35	34.69	25.8	38.48
15.6	32.97	12.87	39.89
13.22	38.89	25.3	38.44
14.58	35.69	9.98	37.76
14.86	34.7	36.76	38.77
42.22	37.34	36.82	36.91
39.78	36.54	9.81	40.45
36.84	35.54	26.27	22.39
36.36	37.62	22.81	17.95
37.6	10.84	20.26	13.2
41.26	35.55	18.6	32.11
38.15	32.54	13.16	28.65
40.36	35.84	30.6	28.12
41.04	35	32.2	29.71
36.84	33.02	29.82	30.4
40.67	35.46	20.38	35.78
37.25	33.84	32.15	36.51
35.21	35.98	17.43	35.25
39.98	35.91	21.29	37.33
26.81	38.05	21.61	40.06
26.3	35.23	26.29	35.71
27.85	35.35	38.19	38.7
29.12	34.77	24.14	39.79
38.22	35.06	22.34	38.82
39.26	32.21	14.24	36.43
38.36	30.39	30.66	35.79
37.69	35.7	32.82	35.56
36.36	32.89	32.26	38.2
36.48	19.14	21.23	38
37.08	20.57	22.37	35.56
39.34	20.24	36.68	36.65
33.93	18.29	35.35	33.38
38.3	26.3	36.55	35.92
35.97	35.26	34.29	36.37
35.43	33.84	34.63	34.64
36	34.26	21.1	34.99
37.55	36.92	13.65	34.92
36.65	34.98	12.03	36.79
33.87	42.08	9.41	32.04
33.53	42.9	5.8	32.02
33.01	42.31	11.21	29.85
32.37	32.65	17.31	30
31.8	37.68	17.05	28.7
33.45	13.23	14.58	27.71
36.32	33.14	24.75	31.51
38.09	31	33.5	30.87
38.61	29.95	9.27	31.49
20.77	38.19	6.96	38.51
17.55	36.25	8.97	34.83
18.28	30.06	10.04	40.22
19.64	33.85	42.29	10.32
17.23	32.59	42.55	17.09
28.52	35.36	40.93	14.12
30.21	37.84	41.81	35.27
30.13	13.19	43.21	32.32
15.97	37.2	29.71	29.34
16.78	42.47	22.54	27.15
15.32	40.96	17.61	26.37
35.65	41.56	16.13	24.2
36.97	37.33	5.76	21.49
14	36.54	15.44	25.17
15.6	36.48	19.3	27.97
11.9	36.65	31.63	25.61
12.63	36.41	41.03	23.62
14.97	36.03	40.95	24.31
17.11	36.16	42.3	37.21
38.63	36.68	39.26	39.77
19.56	36.93	14.56	38.66
39.18	38.1	31.35	35.76
43.4	39.52	15.59	34.26
41.84	37.96	38.29	32.58
41.69	22.09	38.97	34.87
26.43	19.6	14.45	38.24
28.68	17.41	30.29	36.4
31.79	15.48	14.84	33.05
32.86	12.77	41.16	34.64
35.79	11.26	41.15	32.28
38.16	12.29	38.91	22.21
40.16	11.38	14.35	16.54
43.38	25.42	14.12	25.85
43.1	37.97	22.18	40.52
42.16	36.24	24.62	40.1
42.08	35.34	27.79	41.06
41.39	35.51	26.37	38.3
39.84	39.08	37.25	40.02
36.79	41.01	39.59	37.9
34.43	40.84	36.55	36.92
40.35	28.83	40.22	37.86
39.28	36.09	41.6	36.35
37.06	37.52	40.71	28.96
37.73	38.06	14.11	29.54
38.91	38.68	42.49	27.23
35.75	38.24	15.46	26.72
36.58	32.99	42.22	24.09
34.68	34.62	38.84	26.06
35.85	34.15	42.43	40.01
11.14	34.95	30.42	37.85
13.24	41.74	35.34	36.44
20.06	36.58	34.47	39.38
10.46	36.04	38.9	38.88
7.5	18.95	18.55	9.83
25.23	16.86	30.14	8.1
23.28	37.04	41.99	7.15
22.48	36.57	41.68	25.73
21.58	38.6	39.52	23.86
20.23	39.78	40.11	22.11
19.6	14.83	40.33	20.98
34.13	13.73	42.43	16.93
35.07	11.6	42.89	23.53
12.13	41.84	41.79	38.21
8.36	39.5		36.74
8.06	38.65		22.05
7.26	36.81		20.62
9.2	40.08		24.87
10.02	41.28		25.68
39.78	39.92		36.23
44.72	37.76		23.15
42.14	13.44		23.35
40.49	11.55		37.55
40.46	10.26		38.35
10.79	8.4		39.47
9.86	9.88		38.86
8.99	10.39		38.04
39.49	8.56		42.55
40.36	10.97		39.77
39.8	41.99		38.93
37.63	15.51		40.51
23.68	20.17		33.84
23.53	14.71		35.72
39.16	16.72		36.5
38.21	13.59		34.16
15.47	17.4		32.58
8.06	40.37		16.26
29.16	40.55		14.12
28.04	39.6		15.5
19.9	39.03		31.1
11.97	39.6		32.52
9.37	38.52		27.16
9.71	36.17		29.64
26.43	34.37		26.38
39.73	41.08		24.63
39.44	40.33		13.85
38.21	38.61		16.11
40.04	36.32		34.92
42.1	36.4		32.65
40.47	38.68		30.36
42.48	39.29		32.58
42.2	39.8		30.27
36.28	39.32		31.64
38.9	36.92		34.69
14.02	35.56		32.89
16.55	33.66		30.58
17.89	34.82		33.57
17.49	33.44		31.44
12.93	32.94		33.05
7.37	40.29		30.79
5.83	38.66		34.44
15.9	38.06		35.13
13.94	38.22		33.17
13.6	35.95		19.69
19.1	38.69		18.97
40.03	37		25.41
39.62	38.29		24.84
36.56	36.01		19.36
35.47	34.39		16.25
34.55	39.69		13.31
34.49	39		11.77
32.99	37.45		12.6
30.84	35.44		14.44
30.26	12.97		15.06
32.26	13.98		10.96
39.56	21.17		13.84
41.28	26.94		12.14
42.14	33.75		42.88
40.25	33.84		36.94
42.5	35.65		35.94
35.16	37.69		29.97
38.65	35.73		38.49
35.68	35.62		17.52
35.65	24.42		42.22
35.99	24.15		36
36.04	24.25		43.84
34.99	23.38		40.96
34.77	29.61		43.68
35.87	15.9		41.33
35.45	18.2		31.51
33.11	18.1		43.59
34.85	22.12		18.28
34.79	19.78		13.56
24.35	24.43		9.12
29.5	39.9		14.64
31.84	22.35		21.7
31.99	16.81		30.87
31.34	19.37		39.34
32.83	34.56		41.67
34.52	37.7		33.03
36.9	38.71		30.92
36.99	34.85		30.86
34.58	40.4		28.89
34.72	16.85		31.43
36.33	17.76		21.08
40.29	20.48		32.06
40.95	23.56		14.66
41.24	21.6		40.21
41.66	41.71		39.59
41.35	35.47		38.64
39.01	34.08		41.25
40.75	32.13		41.72
34.9	35.25		33.07
36.26	31.56		32.45
40.92	24.3		43.32
39.02	24.44		40.72
38.67	28.45		41.13
39.21	28.93		30.9
15.34	33.81		37.42
21.66	32.85		38.58
15.58	29.6		37.03
19.1	24.01		39.18
16.55	35.38		38.84
16.66	27.23		35.27
9.95	26.15		36.46
14.67	27.36		37.27
13.35	28.64		34.7
19.29	37.43		37.22
42	34.56		37.99
41.21	9.77		41.36
40.49	4.68		39
42.21	6.88		32.69
24.32	30.91		40.5
24.37	29.67		34.82
33.61	29.53		29.94
45.16	31.92		34.01
14.02	31.65		36.43
30.69	30.17		6.86
22.15	32.09		16.02
37.32	31.43		24.94
41.22	34.88		30.92
32.97	3.53		39.61
33.95	37.57		32.97
34.1	37.7		35.04
34.6	36.3		36.86
36.2	33.53		38.59
37.39	32.39		9.88
38.09	28.15		11.49
39.32	27.98		9.61
40.23	31.64		11.55
26.63	9.13		11.09
29.9	10.33		9.19
31.9	13.53		10.35
33.58	7.42		42.31
36.47	11.37		15.78
38.08	30.25		28.32
38.61	8.89		30.07
38.7	37.33		38.78
40.89	37.07		39.41
34.56	37.52		42.07
35.63	39.38		41.61
35.43	40.32		38
36.87	35.26		39.88
36.07	37.34		40.87
39.11	38.6		39.59
39.8	35.66		38.99
39.29	5.44		40.83
43.24	3.4		40.81
44.51	1.34		40.55
44.88	36.33		35.09
43.77	37.25		37.97
42.5	35.53		39.55
42.13	37.4		40.98
40.93	38.62		38.6
38.48	41.04		39.97
37.39	40.17		38.67
37.29	39.07		39.28
36.7	40.96		42.18
35.91	39.5		42.74
12.84	30.37		38.17
12.96	32.95		36.21
16.95	36.2		34.52
36.7	34.23		42.86
35.19	35.51		40.52
34.31	30.6		37.8
31.91	32.76		36.69
33.27	34.49		36.3
30.47	34.04		39.85
38.34	31.81		42.35
40.39	31.11		38.75
42.36	30.97		40.4
38.18	32.51		38.02
37.57	33.61		18.52
36.85	36.48		14.61
36.43	38.12		16.53
36.22	37.89		16.82
35.41	35.13		14.65
20.65	30.42		39.93
37.62	38.11		39.33
35.27	34.51		40.6
32.65	30.76		42.46
41.51	29.43		39.12
43.45	29.86		40.91
41.85	29.97		40.94
43.63	32.49		38.98
41.32	37.92		37.61
44.23	35.4		38.15
44.54	37.16		21.85
41.01	35.94		6.46
40.55	34.08		2.77
40.53	31.92		3.47
41.44	40.03		28.37
41.11	40.61		30.68
42.94	40.31		36.24
43.71	39.32		36.03
42.85	35.03		36.77
39.28	36.51		16.87
38.29	35.71		26.28
35.91	34.02		41.12
12.66	34.64		39.56
15.14	37.97		40.88
15.43	6.62		40.69
16.72	8.02		36.49
14.29	6.5		36.21
38.05	39.33		34.67
39.04	39.86		28.85
37.36	38.28		28.01
41.06	37.37		23.98
43.99	18.54		21.1
40.67	20.99		17
35.92	23.63		9.52
37.35	26.2		9.48
35.74	19.54		40.52
33.34	39.48		42.62
33.59	41.88		40.22
35.68	41.3		37.39
38.03	34.88		35.68
39.44	34.4		36.91
44.81	36.97		39.06
40.82	32.87		34.18
43.55	39.3		36.66
42.85	38.6		35.89
45	28.78		38.28
18.34	26.46		38.95
15.04	28.99		38.61
12.69	40.57		37.72
10.34	36.93		39.49
9.09	38.1		35.83
12.61	39.41		34.25
22.16	25.08		38.8
23.99	27.46		36.43
23.35	30.07		37.26
23.55	28.27		39.2
42	28.8		35.75
39.89	18.62		36.35
35.6	21.65		37.11
33.75	17.37		38.95
36.93	15.45		39.19
31.47	22.96		37.29
28.14	33.08		35.77
27.83	24.65		37.39
27.62	21.42		29.51
42.37	23.35		25.66
37.93	22.21		28.39
43.58	35.88		30.05
32.81	36.6		25.75
32.67	35.45		31.03
32.07	34.02		27.85
38.91	34.47		26.1
38.86	32.25		38.26
42.23	25.25		38.75
36.74	27.6		36.76
38.01	36.5		30.56
25.81	25.77		37.51
23.68	11.75		39.84
41.32	31.75		35.92
38.54	13.59		38.09
40.38	11.74		34.31
42.49	26.62		35.76
44.94	27.8		23.91
43.03	32.38		35.67
40.96	25.09		36.36
40.86	24.89		37.44
15.38	39.45		34.19
12.51	42.6		36.98
9.22	41.18		37.48
7.45	40.91		36.4
5.28	39.19		38.56
3.65	40.97		39.46
2.85	39.08		32.69
3.9	36.41		31.34
5.66	36.8		30.32
9.48	38.48		12.31
10.68	32.78		10.54
10.36	35.02		11.38
33.13	37.69		9.36
31.2	36.63		11.47
31.46	18.16		13.32
33.2	15.78		38.98
31.65	35.26		35.3
44.56	36.73		36.01
34.84	28.42		37.23
30.65	24.2		26.38
29.97	25.06		38.98
32.21	22.65		26.81
35.07	12.78		10.69
35.89	15.23		38.54
31.57	12.71		35.04
29.99	10.17		36.54
40.16	9.55		38.28
45.94	21.73		30.62
42.5	29.54		29.89
42.64	27		28.38
43.4	33.52		28.08
39.58	35.46		29.2
42.83	35.64		37.03
39.3	36.41		27.63
37.06	25.58		16.55
35.18	27.89		29.36
17.97	39.13		26.38
12.06	38.62		38.56
40.81	41.72		40.79
41.65	32.27		39.35
40.31	31.54		42.6
25.48	35.09		36.27
27.84	39.2		38.58
30.06	32.66		38.21
32.49	9.69		36.62
43.63	30.44		35.56
42.51	37.64		39.42
41.65	29.12		27.2
29.25	31.88		25.75
26.57	38.61		25.37
24.01	38.79		24.31
27.88	39.77		24.26
24.79	29.01		19.1
25.48	30.39		37.57
27.25	32.7		36.65
29.27	34.16		17.3
30.35	33.25		16.6
31.31	31.36		15.96
31.19	28.99		17.96
31.13	28.11		19.61
43.74	27.16		18.95
43.74	34.89		17.42
43.55	35.97		17.08
43.49	30.29		42.06
43.35	29.26		38.55
44.39	31.28		38.47
43.49	29.99		36.67
39.91	28.02		40.45
9.05	27.46		37.04
11.44	32.96		35.43
14.1	35.57		36.52
16.06	32.5		37.33
16.94	36.24		18.23
18.43	34.94		7.15
37.09	23.22		18.38
42.48	37.25		33.63
40.18	38.76		36.72
37.88	38.57		36.75
36.73	36.95		37.58
40.34	33.97		37.79
37.36	36.11		30.21
36.17	36.56		40.93
42.18	37.15		37.89
43.27	37.12		39.27
5.15	33.43		38.75
19.16	38.46		38.03
20.34	39.48		36.27
23.97	29.93		35.48
24.03	27.64		37.99
40.61	29.97		19.78
38.03	33.12		20.77
37.65	35.23		42.08
37.97	39.4		37.17
40.62	38.06		37.29
40.21	36.95		38.64
9.31	38.06		40.43
5.13	40.84		42.55
8.09	40.14		38.76
8.75	37.6		39.27
9.03	39.27		40.8
24.69	33.81		39.24
22.4	38.82		41.11
18.96	38.62		38.68
38.09	7.53		35.26
40.39	36.74		39.72
41.18	35.35		41.16
42.35	32.41		41.69
42.97	25.85		8.68
39.27	19.47		28.54
40.2	20.67		29.42
10.5	17.68		37.69
39.16	30.57		36.03
39.59	28.65		36.51
41.76	24.02		38.73
39.27	22.61		39.46
40.27	18.74		37.67
38.68	21.79		29.2
42.63	15.92		27.17
40.09	19.86		28.65
30.15	39.6		30.72
28.3	37.42		32.28
29.71	39.65		31.58
26.37	38.36		28.97
39.88	39.77		35.92
37.04	39.95		38.26
38.79	39.58		41.35
39.99	17.26		5.29
37.66	18.07		6.01
31.92	5.75		40.79
4.19	38.57		15.42
6.45	37.17		36.85
21.55	38.24		33.37
30.91	19.54		34.52
30.76	24.22		42.11
28.83	30.23		40.93
28.12	34.35		41.05
30.62	22.04		42.55
44.27	29.4		30.56
43.22	34.58		40.34
21.12	31.5		42.27
23.07	35.96		42.82
22.4	36.07		40.5
9.57	24.02		44.35
43.63	12.44		39.39
25.44	14.62		41.79
39.32	14.81		39.94
37.6	11.48		44.05
37.6	11.34		32.97
36.21	34.98		38
34.06	37.32		8.74
33.09	39.47		10.63
31.45	32.54		12.45
33.57	32.45		11.19
35.24	33.84		12.57
31.52	36.98		37.2
36.59	39.74		39.02
40.66	31.62		40.33
42.38	36.27		42.35
39.19	33.61		40.69
45.13	38.54		38.82
44.3	36.29		35.86
42.98	38.49		37.95
41.9	35.65		40.15
40.48	34.23		40.14
39.38	30.48		38.32
37.47	31.39		38.37
40.54	32.66		39.67
42.06	36.55		39.51
43.53	38.27		33.64
41.73	37.64		28.92
39.91	33.84		39.24
36.95	11.35		38.35
36.61	38.62		36.77
39.96	37.66		35.16
37	28.21		14.2
29.09	30.51		40.38
27.97	30.98		19.59
28.7	39.01		13.84
16.92	37.83		15.02
22.22	19.06		13.37
24.23	16.29		14.57
22.23	21.69		16.53
8.63	16.68		18.13
21.95	37.56		25.7
23.53	38.01		40.27
41.09	34.73		34.28
44.12	36.03		34.17
44.69	34.18		36.37
43.51	33.61		40.89
45.15	34.15		39.58
32.43	32.8		22.88
40.06	37.96		42.16
37.67	38.32		40.55
37.85	34		41.8
38.31	38.35		37.56
37.08	38.39		38.48
38.76	37.39		37.39
41.34	39.26		37.49
38.87	38.73		35.61
38.73	43.06		37.12
37.81	39.3		42.74
5.54	38.87		42.3
30.67	39.56		42.38
34.41	39.07		40.98
30.4	38.88		41.31
30.05	38.01		43.91
39.75	38.99		44.94
35.56	35.46		43.24
38.33	32.8		26.09
37.7	19.52		23.72
39.39	31.33		29.88
40.83	38.61		11.31
43.59	21.94		29.93
10.14	12.89		25.72
40.81	14.5		28.43
32.36	36.72		17.91
30.25	37.75		34.03
26.37	36.15		34.74
25.8	36.74		36.21
26.47	35.42		17.39
27.65	36.19		20.75
37.56	36.85		5.48
44.39	34.13		6.35
44.65	37.15		5.77
38.41	3.91		6.9
29	18.02		8.37
26.46	16.16		10.58
15.99	18.66		9.74
7.45	9.75		9.1
13.19	11.9		6.66
18.46	11.96		17.22
16.64	11.2		43.72
17.3	36.33		38.68
40.7	35.58		39.06
39.67	37.63		36.89
31.02	22.43		37.85
43.88	20.76		36.47
38.04	20.37		41.06
39.34	34.27		36.44
40.91	26.87		39.72
37.62	29.75		40.13
36.38	40.59		37.46
38.77	38.59		39.68
41.12	29.56		40.58
38.46	41.07		38.56
39.39	39.01		39
43.36	38.89		41.31
29.9	32.92		41.27
27.88	36.92		10.19
11.61	36.6		9.03
32.11	13.07		35.4
34.45	39.37		31.08
36.21	39.12		31.12
38.47	37.12		31.41
17.01	37.02		29.01
27.44	37.81		29.48
35.13	27.7		31.66
37.32	16.22		29.97
35.91	9.3		28.61
35.32	26.8		30.11
33.98	27.72		32.04
33.58	25.67		29.42
31.48	27.34		30.76
31.96	18.4		31.15
34.39	17.09		28.4
33.24	36.06		29.5
35.03	32.87		30.5
26.2	25.31		38.95
21.92	27.43		14.07
20.63	29.93		16.46
24	30.15		15.77
43.4	28.32		37.86
43.18	27.37		34.16
27.29	25.8		35.8
20.13	20.2		37.34
16.19	34.98		39.74
28.48	35.44		40.1
19.53	34.86		38.82
26.98	36.53		36.7
22.98	36.37		32.75
28.22	36.64		40.82
21.74	36.53		41.39
20.28	34.11		43.82
19.21	35.4		21.67
17.66	35.9		11.57
15.98	36.63		16.48
32.88	36.14		14.2
31.13	36.72		33.9
39.07	37.48		25.57
37.53	36.01		41.35
36.43	37.57		37.52
39.72	39.93		36.71
42.84	37.84		32.61
41.24	37.33		43.38
38.35	37.68		43.34
38.37	37.39		12.28
40.27	37.11		34.15
37.39	36.23		24.04
31.69	37.26		25.47
28.32	39.32		17.78
15.88	39.07		10.09
16.23	15.5		11.17
37.6	30.41		10.75
39.63	34.7		0.8
41.36	36.13		9.74
40.09	33.28		11.29
41.6	41.64		40.27
43.67	32.69		38.63
40.52	35.93		42.11
40.89	33.27		40.44
42.9	34.89		38.67
32.48	38.03		19.67
39.37	34.07		19.89
40.78	25.6		18.28
41.3	25.74		20.53
40.91	23.03		44.51
39.53	27.1		24.7
23.37	38.67		25.76
39.92	23.99		31.5
37.87	14.72		31.58
37.18	15.63		39.8
34.85	37.02		41.2
32.59	36.25		37.43
34.6	34.18		32.31
35.43	34.85		32.25
33.49	34.21		32.59
	35.28		36.61
	37.63		36.21
	37.83		2.36
	34.98		12.49
	35.69		14.68
	36.95		30.44
	32.75		33.42
	16.88		23.89
	16.45		23.41
	9.01		39.65
	16.91		38.38
	34.44		8.47
	33.25		19.14
	35.66		20.4
	29.1		18.23
	39.08		20.67
	39.79		43.33
	39.02		44.44
	38.47		44.57
	37.73		17.85
	37.5		12.08
	35.18		17.63
	37.59		18.13
	38.45		28.16
	35.03		32.34
	36.92		31.85
	35.62		29.71
	34.08		28.19
	36.9		28.19
	33.91		30.66
	3.62		30.27
	14.21		33.27
	13.82		33.69
	13.68		28.55
	16.1		27.2
	15.62		27.08
	30.9		25.58
	27.75		25.75
	35.46		16.12
	34.61		35.6
	32.21		21.53
	29.65		43.56
	27.62		22.54
	33.6		22.17
	34.25		24.07
	32.99		20.66
	34.03		19.31
	31.44		29.4
	31.81		27.81
	33.97		27.2
	29.74		19.43
	33.73		21.52
	35.58		23.93
	29.38		25.88
	34.72		34.28
	31.7		33.06
	29.88		35.37
	31.68		10.34
	33.41		9.92
	33.02		2.89
	34.5		38.67
	32.98		44.36
	32.6		42.66
	30.6		37.56
	34.13		18.56
	32.42		20.96
	30.52		14.85
	30.89		19.13
	29.71		22.48
	36.43		19.55
	33.62		21.17
	32		17.34
	33.19		17.89
	36.04		17.28
	34.28		18.39
	37.12		16.2
	38.44		15.1
	7.84		16.84
	31.91		18.89
	34.2		17.52
	34.69		35.99
	35.35		38.3
	36.54		41.16
	36.96		39.4
	36.87		42.41
	30.64		16.95
	33.63		39.82
	30.89		39.17
	35.26		43
	33.05		32.88
	34.64		26.56
	38.19		36.18
	37.47		40.83
	37.98		40.76
	37.8		39.81
	36.22		39.53
	37.75		26.35
	38.03		38.66
	37.29		36.7
	36.8		38.11
	36.74		36.28
	32.02		34.49
	36.56		34.79
	37.84		36.62
	24.9		23.94
	16.71		30.82
	40.1		39.96
	39.87		38.6
	37.56		40.47
	35.68		39.76
	33.21		38.39
	38.46		34.46
	40.01		39.65
	34.63		40.2
	36.22		39.48
	38.35		38.09
	40.8		37.67
	40.9		28.45
	31.81		28.86
	41.46		42.99
	33.74
	34.62
	34.46
	38.42
	38.42
	37.94
	35.81
	36.92
	37.6
	17.12
	18.43
	40.77
	35.75
	32.74
	32.58
	35.65
	32.38
	30.43
	31.62
	41.49
	40.02
	34.01
	9.03
	12.42
	7.33
	4.33
	17.62
	19.41
	21.52
	21.31
	39.98
	36.99
	38.88
	37.62
	34.39
	37.78
	38.42
	40.01
	37.15
	39.19
	19.65
	17.42
	14.74
	11.85
	9.88
	10.27
	37.69
	36.95
	36.08
	33.73
	33.81
	32.37
	34.54
	34.8
	33.83
	9.56
	36.55
	29.15
	30.89
	34.57
	34.27
	32.49
	31.34
	30.19
	28.01
	37.81
	13.08
	11.06
	18.03
	36.35
	27.07
	25.74
	26.32
	38.32
	28.54
	25.41
	27.87
	26.4
	29.9
	27.86
	25.33
	25.96
	27.9
	28.41
	35.5
	34.8
	27.79
	24.81
	25.79
	24.93
	23.27
	21.16
	20.37
	22.28
	29.06
	36.88
	34.05
	35.84
	34.85
	24.75
	37.44
	37.19
	26.52
	36.46
	35.48
	36.06
	35.29
	35.82
	33.65
	37.95
	38.17
	35.7
	36.99
	35.75
	18.43
	16.32
	32.2
	21.55
	34.26
	29.96
	32.17
	35.6
	34.77
	34.53
	37.4
	35.23
	38.51
	36.68
	32.6
	36.06
	34.78
	31.17
	28.23
	11.79
	23.71
	20.7
	29.18
	28.03
	30.13
	37
	33.19
	37.81
	38.9
	37.74
	37.52
	31
	27.93
	26.52
	26.93
	28.97
	30.4
	17.89
	18.66
	15.2
	17.31
	16.85
	37.15
	38.19
	37.39
	34.38
	34.89
	36.76
	39.17
	40.31
	40.44
	39.55
	40.54
	2.77
	39.63
	39.54
	37.49
	36.65
	37.1
	38.53
	37.54
	38.1
	38.56
	42.53
	39.47
	38.57
	30.9
	39.99
	38.88
	26.01
	34.16
	30.15
	32.74
	29.45
	22.54
	21.28
	20.37
	22.34
	35.83
	15.83
	13.29
	11.21
	37.75
	37.14
	38.25
	36.29
	36.03
	38.89
	35.96
	36.42
	39.03
	34.78
	36.68
	37.75
	36.61
	37.51
	39.11
	39.74
	38.24
	39.68
	36.57
	37.85
	35.87
	39.96
	40.71
	20.15
	18.44
	36.23
	41.6
	41.13
	40.37
	34.5
	37.35
	24.45
	9.87
	21.68
	21.13
	8.12
	39.76
	39.87
	40.62
	31.13
	35.85
	32.91
	30.54
	36.96
	36.21
	35.98
	33.89
	13.22
	11.81
	13.56
	15.36
	32.44
	35.23
	33.33
	35.47
	37.65
	31.63
	34.55
	26.58
	26.67
	28.79
	30.22
	27.16
	27.84
	28.73
	31.72
	25.58
	38.09
	35.93
	37.71
	37.04
	39.32
	22.17
	37.27
	36.42
	39.13
	36.95
	37.02
	36.68
	34.59
	37.33
	37.25
	34.77
	36.76
	35.75
	35.6
	35.13
	36.27
	35.88
	33.8
	38.56
	37.61
	34.91
	26.78
	23.94
	37.43
	39.69
	35.37
	35.09
	36.77
	38.59
	39.75
	38.74
	37.67
	33.19
	36.92
	38.64
	38.75
	36.36
	36.04
	40.54
	36.97
	37.23
	34.93
	37.98
	37.21
	22.17
	20.29
	19.15
	37.28
	5.72
	6.18
	7.53
	35.41
	37.35
	36.84
	34.97
	37.15
	38.26
	36.69
	35.6
	35.54
	35.82
	33.84
	31.43
	11.44
	38.72
	32.97
	35.26
	24.95
	41.49
	39.33
	39.98
	37.54
	37.5
	36.2
	28.77
	33.75
	33.82
	33.49
	32.73
	34.14
	36.84
	35.15
	33.63
	34.23
	31.75
	31.49
	32.1
	18.6
	37.96
	34.66
	36.64
	36.3
	34.57
	31.54
	32.84
	22
	30.12
	38.95
	37.29
	37.88
	38.3
	39.24
	35.76
	34.85
	37.52
	38.69
	17.23
	39.04
	38.96
	18.3
	19.52
	22.24
	15.19
	19.56
	39.09
	39.12
	38.65
	5.1
	19.11
	19.01
	17.92
	24.6
	39.87
	36.68
	35.22
	37.13
	37.97
	38.12
	35.66
	37.02
	38.34
	36.35
	33.26
	36.31
	37.68
	34.55
	36.12
	38.47
	36.87
	37.88
	34.64
	37.12
	38.96
	37.38
	29.03
	35.71
	25.82
	24.59
	18.27
	19.63
	21.02
	22.34
	27.08
	29.11
	30.78
	32.02
	30.6
	32.09
	32.42
	33.82
	32.69
	31.69
	30.86
	36.55
	37.68
	34.33
	36.04
	19.36
	17.86
	14.21
	13.89
	12.84
	23.66
	21.46
	31.9
	35.81
	34.56
	35.61
	29.18
	26.77
	31.49
	36.53
	31.16
	33.97
	31.71
	39.79
	39.06
	32.68
	31.72
	14.85
	19.82
	37.96
	39.93
	38.57
	38.53
	35.66
	37.24
	36.1
	37.05
	34.39
	33.62
	33.63
	31.4
	37.82
	20.89
	13.88
	34.68
	33.85
	33.44
	34.47
	30.55
	29.37
	21.31
	19.09
	36.49
	35.69
	21.5
	23.33
	25.2
	27.69
	37.89
	37.77
	33.37
	36.39
	39.49
	39.26
	37.9
	26.85
	35.11
	31.35
	30.87
	36.69
	30.39
	39.65
	39.48
	39.48
	36.74
	40.71
	40.57
	37.13
	38.19
	38.62
	37.2
	39.02
	36.57
	38.7
	19.41
	35.47
	35.88
	38.84
	43.7
	36.87
	34.07
	32.69
	35.42
	33.05
	34.17
	36.28
	31.86
	30.44
	32.23
	33.91
	30.34
	33.03
	31.23
	35.6
	35.51
	33.13
	33.58
	32.82
	38.47
	30.34
	19.81
	20.79
	18.56
	15.96
	15.85
	18.26
	18.63
	34.18
	33.91
	32.67
	31.72
	37.13
	38.82
	37.2
	24.1
	22.22
	21.38
	19.66
	19.03
	28.04
	22.68
	23.79
	19.9
	29.87
	32.27
	31.69
	34.49
	34.86
	33.87
	35.96
	36.77
	36.5
	37.71
	37.74
	35.1
	32.8
	31.53
	33.74
	32.48
	33.48
	30.93
	38.65
	37.08
	35.72
	36.69
	16.76
	22.56
	13.9
	22.33
	15.47
	22.28
	19.77
	20.4
	22.94
	35.36
	33.81
	36.31
	24
	25.4
	26.42
	30.12
	31.84
	33.46
	33.46
	30.39
	29.8
	31.42
	30.94
	30.03
	28.83
	30.32
	28.98
	41.54
	39.85
	39.16
	37.72
	37.51
	35.41
	35.25
	36.54
	40.55
	11.36
	19.22
	20.27
	19.51
	9.46
	9.03
	17.71
	21.02
	21.28
	19.89
	27.65
	25.69
	27.72
	25.24
	28.76
	25.51
	37.95
	41.69
	29.29
	38.8
	38.33
	36.15
	36.17
	40.54
	37.72
	36.28
	37.4
	39.08
	38.39
	38.7
	36.47
	32.67
	36.57
	34.78
	37.53
	31.32
	33.96
	35.06
	36.46
	11.23
	37.67
	37.25
	40.16
	39.77
	38.56
	39.68
	35.26
	33.19
	31.7
	20.03
	17.7
	16.27
	9.27
	34.79
	32.66
	30.19
	29.11
	29.69
	25.24
	22.68
	20.96
	31.05
	30.67
	29.23
	23.51
	27.78
	26.31
	25.74
	27.95
	32.66
	31.95
	30.45
	29.36
	32.29
	31.54
	10.69
	35.93
	36.2
	37.6
	38.39
	35.88
	37.67
	38.46
	36.76
	38.63
	38.82
	20.52
	31.73
	31.39
	28.42
	26.21
	17.47
	28.92
	25.87
	27.77
	25.36
	26.01
	6.04
	34.22
	18.58
	19.86
	16.36
	18.92
	17.9
	19.98
	18.23
	20.72
	16.48
	21.83
	19.75
	21.43
	21.77
	21.4
	19.32
	14.73
	16.95
	18.95
	19.45
	34.04
	36.06
	35.64
	24.16
	21.65
	36.2
	32.49
	29.99
	28.97
	36.18
	35.52
	33.76
	30.52
	32.88
	35.23
	33.38
	32.31
	36.92
	37.22
	36.48
	36.82
	30.59
	31.24
	28.3
	31.06
	37.73
	36.56
	35.13
	29.43
	37.87
	35.66
	34.22
	34.99
	33.33
	33.53
	35.2
	34.87
	31.66
	34.97
	32.3
	32.19
	34.5
	33.22
	30.23
	35.72
	31.12
	29.26
	31.05
	35.43
	33.57
	28.06
	29.96
	31.22
	31.44
	31.59
	30.23
	18.5
	32.42
	33.52
	35.7
	32.46
	21.22
	36.67
	36.16
	36.65
	39
	36.1
	33.12
	26.43
	24.69
	23.08
	22.27
	22.71
	23.23
	21.53
	30.12
	32.43
	34.27
	36.3
	35.31
	32.21
	34.76
	35.48
	33.46
	32.4
	34.34
	34.33
	40.89
	32.08
	29.96
	30.22
	28.16
	28.83
	26.91
	26.05
	24.79
	29.93
	27.52
	28.21
	14.17
	15.22
	12.14
[truncated: 1,088 more rows]

## Sheet: Figure 2B 1h post-infection
Infection time: 1h
Actin+ vesicles			Actin+ Lamp+ double vesicles (Lamp+ only vesicles excluded)			Lamp+ only vesicles (Actin+ Lamp+ double vesicles excluded)
X-coordinates	Y-coordinates		X-coordinates	Y-coordinates		X-coordinates	Y-coordinates
-27828	-21388		11402	29457		5002	10968
-28894	-19373		14009	29575		6306	12746
-28183	-23165		16498	26020		8913	11916
-30554	-21980		9032	29694		-12919	-3250
16498	28272		13244	-4117		-12810	-1191
-14164	-37863		34875	8377		-17360	-4441
-11239	-39867		34694	13577		-17902	-1950
-9723	-37917		28844	-22668		-14185	36083
-10860	-35642		33962	-15383		-25098	-26657
34586	11050		-7619	-1337		-34807	-14935
8720	-1435		804	8125		-32794	-13514
-5362	-2221		1887	5814		-22848	-26894
-4767	-6555		-10427	-866		5924	-34235
-9425	-5796		-10752	-3141		4858	-32222
-7042	-6609		-6076	-4722		7226	-32103
32608	24681		-34097	17389		12791	-34945
30297	24754		-34452	15258		9713	-34116
26181	30026		-34925	13245		-15844	-33691
27481	33204		9713	13600		-15573	-31633
28564	25765		14449	13718		-17631	-29683
26903	28004		11844	14666		19292	7421
-22199	-27661		32919	-727		-5950	35859
-20683	-29250		33511	1878		-13100	36797
-18155	-30550		12838	6040		-1905	37664
-33177	-18850		12170	9723		8784	21269
-34116	-20583		-13406	-32987		10951	21341
1273	29359		-11727	-31254		8567	23364
-16602	-32608		21748	7782		18065	-81
-5178	-6465		22831	5832		-29034	17839
867	41772		-3711	35931		-28239	19933
5845	39876		569	-33584		-28312	13650
41918	-11738		-7285	-32067		-34071	-1517
41326	-9607		-3710	-33529		-33962	758
37064	-12093		-2248	-31525		19572	-33222
38958	-12804		-27	-32338		-24321	-25170
39905	-9015		-26966	22497		-15551	-1171
40971	-13159		6635	-37908		-13183	-1053
14084	10157		5985	-35525		-8328	11972
-6211	14273		930	-23391		-6197	13511
-4694	12396		33502	-17108		-38702	16873
-1877	10662		-14833	32148		-34775	19319
-72	9362		14995	-3024		-33656	14986
11628	7918		16729	-1219		-32284	16719
7150	10734		23006	26890		-32338	19175
-11402	-36779		23599	29379		26822	-31358
-10969	-34071		-35046	10256		-27950	25973
-6419	-37862		27246	-14950		-29277	27788
-1002	-35371		29088	-17334		-27219	30713
-26569	26163		32013	-17009		-14580	-33827
-29927	30929		-37429	9641		-34856	-20954
2573	-38098		1409	-38675		-34206	-14743
-13533	-36148		39313	4977		-32690	-13082
-11077	-35353		20367	-34955		29602	-26867
-5083	-38603		22461	-34089		-4667	26397
-2772	-38964		19211	-31128		-6617	25458
5028	-38386		33168	10202		-8206	26613
-6166	-36653		34685	11610		-6978	28275
-15266	-34703		36833	9859		13000	-35939
-14833	-32536		38025	-4469		12558	-37194
-12088	-31525		37483	-6455		10464	-36905
-10138	-32536		208	-10066		-3061	37564
9813	-36536		31038	18444		-867	36346
19635	-17830		-24971	28681		-25079	-26487
-39749	11781		-23671	26677		36780	4695
-39605	7159		-22533	29277		39091	4406
-41483	9253		-26235	23554		8468	32861
-37799	12503		-28329	23554
-38233	15320		21667	-30469
-39460	9253		-33014	24402
-37799	10770		-15139	36914
-8314	-38756		-12702	-38892
-6798	-36698		-10373	-39217
-10319	-35885		-8152	-39108
-7989	-35181		-37303	18597
17361	-11998		-35895	21269
14761	-9073		-14625	-36400
16548	-12864		-11836	-37439
-8748	15736		-12486	-35633
34740	-16369		280	-28889
35214	-13999		2447	-29394
2858	29497		11565	-34450
3569	32105		34586	-18850
24073	32223		34586	-22479
25377	34712		33232	-17171
18362	-32121		-31038	-25729
20818	-31218		20800	-33313
23237	-30062		15600	-27788
25025	-28275		14625	-26759
-39244	-3711		16900	-27625
-36635	-2727		-11863	36418
-35335	1607		-9263	-30704
-34901	-705		-6988	-30198
-36924	18		-22317	-15032
-19969	25097		37240	-4197
-17369	24013		38224	-6283
-16069	25963		41257	-6427
-17586	28202		42196	-5272
-36906	-17839		38441	3106
-34739	-19139		35841	7728
32391	14571
31741	17388
34666	15763
14950	9804
12783	11429
-38512	-8992
13271	38675
-15205	-39586
-24213	34014
-22435	36029
-9722	2959
36238	15600
35696	17875
34829	20692
32988	22750
6988	35859
6338	37700
7096	40084
8829	37592
35371	8541
31579	25025
37050	-8965
28600	30144
26433	29710
24158	29169
-17983	37592
10698	26370
12576	27453
-17396	20665
19834	30848
22218	30848
33231	17655
30389	20260
32047	22273
28077	29277
-27300	28573
-25079	25215
-30333	23265
-2208	43481
10238	-35128
12621	-33990
13759	-31986
14192	-29657
5634	-34694
8180	-34478
-5091	-15465
-22940	-36725
-23998	-34475
-41212	-4949
-41212	909
-42407	-6861
-40136	-16664
-24356	-32323
-40255	-11882
-40016	-1601
-37917	-19148
-36391	-21233
-34369	-22389
15157	-34666
17252	-33511
19635	-33511
13352	-33078
-32798	-24321
-31227	-26650
24348	-30577
25432	-32094
-42792	6202
-1138	-41925
1354	-41889
3809	-42286
18362	20475
17143	18173
16493	20990
14435	20123
14977	17956
19021	21423
24907	30378
22669	31389
-32834	20484
-31101	22000
-32184	24095
-32906	22361
-38359	-9886
33611	18064
29615	8861
29496	6948
28300	36355
-32466	-26081
-33096	-24538
-9371	-28339
-9949	-26244
-7421	-27255
-4027	-27111
-4966	-25666
-4171	-23283
-1354	-22344
-40788	-1977
-41221	550
-22723	-17009
2682	31931

## Sheet: Figure 2B 3h post-infection
Infection time: 3h
Actin+ vesicles			Actin+ Lamp+ double vesicles (Lamp+ only vesicles excluded)			Lamp+ only vesicles (Actin+ Lamp+ double vesicles excluded)
X-coordinates	Y-coordinates		X-coordinates	Y-coordinates		X-coordinates	Y-coordinates
1733	-13812		-34793	5705		-1273	-39352
514	-11366		-35876	7872		-5715	-38702
-930	-6816		-28365	-1734		-6383	-36571
-24402	-677		-23671	-5038		-35615	-10084
-24673	1977		-23616	-8396		-35037	-14200
-27273	5065		-21991	-5417		-21026	-18028
-30523	-6256		-3169	12377		5624	-15211
-34369	2248		-4144	14652		-3259	-8711
-30036	10915		-10373	7340		-19220	-18678
-22109	-713		-7936	6365		-24059	-13767
7195	37059		-5769	7611		-16981	-19256
-2302	36265		-10409	19076		-22615	-15356
2753	36048		-22209	-19473		10030	-15428
-26776	1300		-20259	-17848		7357	-15428
-28437	3683		1462	33484		-36048	822
6689	-36192		31741	-15816		-32581	4343
33827	-10427		-35370	-4342		-25287	1093
34152	-12431		-36382	-1525		-27309	2537
32906	-17089		-12458	22344		-27670	11420
33448	-14381		-14354	23915		-26804	13804
-11782	9290		-32473	-21829		-26226	10698
-11077	12106		-33393	-19392		-24565	12070
-12269	14219		32365	-26325		-22326	12937
-14002	16981		-31282	7908		9452	17848
-4307	9777		-29657	10725		-17270	30415
-13082	21152		-32528	13162		-15681	31787
-12594	18769		-36482	14354		8513	33809
-9073	17794		-30036	12837		-17252	32202
-5823	-21585		9614	-1219		-14273	33448
-20286	1995		28735	10048		-12702	34369
-14788	24131		-36084	10716		-9236	35344
-11105	21964		26677	11673		16656	29765
-12350	23914		29169	12865		15573	31787
-13271	26352		-36373	12955		13406	33304
-35642	6960		6220	38287		11817	34676
-23108	-31119		8748	38792		8278	35182
-31048	12970		-16656	23752		10012	35326
-22634	26600		-16223	25702		-17658	-33060
-22871	24229		-18886	26695		-21125	-29160
-32945	2185		-17803	29151		-23147	-29593
-31878	-185		-15853	29223		-32825	-22732
-28797	-778		-16214	26840		-31525	-20927
-26426	763		-14625	25034		-23580	-28943
-32471	5266		-11592	25612		-36996	-7150
-32471	7755		-14986	22651		-37086	-4749
-10535	-19987		-20620	28140		-34847	-12766
-7962	-21477		-19825	30018		-34775	-10166
-1679	-24131		-14047	26840		-36291	-8432
-2925	-23914		-11664	26840		-38819	-6266
25459	-19418		-12892	28501		-38891	-3738
27084	-17631		-19320	22940		-15076	-3611
29305	-15952		-17442	21929		25675	16304
22642	-17089		-13181	24095		-27733	20854
20475	-16493		-13614	30018		-25025	26054
18580	-14327		-17514	30956		-8287	32229
-40787	1616		-14164	-29250		7457	40968
-40570	-189		-16981	-32013		-6066	32121
-41076	-2356		-18172	-29846		-4983	35587
-28509	13605		-1272	-23184		-3412	33096
-30387	15483		-13352	-34775		-2871	34775
-30676	18300		-30821	-23508		-36743	9822
-32843	19311		-32148	-21315		-32626	9822
-30676	20033		-28573	-23427		-25512	-2113
-35226	16855		-27327	20177		-25729	812
-32698	14977		-31390	17848		-22750	-3575
-36093	15050		-28898	22398		-26921	3141
25712	-21477		-33177	16710		-37402	-9831
-10508	21044		-35344	11348		18335	-15464
-10183	17740		-25432	21694		4848	-13894
-9479	19311		-2826	38359		2898	-15356
-26759	-12892		-12486	-37456		30793	-20556
-22435	-9362		6689	-29169		31335	-18227
12593	-551		5119	-27165		29114	-17902
14056	-2952		3006	-29819		30902	-16114
-27779	13081		26352	-20069		-33340	7665
-28790	16259		25919	-23860		-33665	10536
11022	-298		11727	37619		-35669	11998
-28870	-16656		9344	36897		-35073	14165
-31931	-13452		7538	36174		-33936	8477
-16620	8305		6238	37547		-34044	10698
-14309	9172		35344	-20457		-34261	13840
-9614	8811		33683	-21829		-31823	7719
-9325	10905		-2139	37537		-9019	14273
-38196	15058		-81	39271		-6690	15031
-37330	17369		-7881	32879		6148	-6581
-22163	27264		31444	-22768		4577	-16277
-19707	28708		33611	-19013		28952	-18660
-4920	28582		2519	-7096		-23915	23102
-7755	13072		-4595	36454		-24890	25540
-9154	-32175		-9145	34143		-26515	11998
-13424	-28952		-18200	-26812		-34523	-18318
-6924	-33863		-20529	-15708		-30695	-25323
-11041	-28880		-7204	-18092		-28384	-26768
-5552	-34007		-9804	-18200		-30984	-22796
-25431	-7285		-6717	-16358		-31634	-20557
-1110	-6527		7656	-29593		-32428	-18823
7286	-6310		-28221	4929		-30623	-17307
8423	-3981		16629	-17333		-29034	-23879
9615	-623		17008	-14896		-26578	-27779
-32581	11114		12729	-13758		-27662	-21496
-35326	11908		14463	-16304		-26795	-25396
-36264	14364		10671	-11808		-29828	-19473
-24402	32907		15149	-12837		-19645	-27851
-34964	15140		26758	29196		-2655	-36807
-35940	9082		22425	29954		-33692	-3819
-31318	21649		-11799	37854		2491	2627
-30451	24176		-1779	38323		2112	14056
-29151	22443		-695	39767		3629	13334
695	10129		1760	39912		5940	12322
1995	12296		4432	39334		7457	14272
11185	31850		-10779	-13478		5073	14778
12052	29900		4677	-17450		-921	30884
20863	-12666		4929	2952		6157	27056
15663	-11077		20204	32852		-14679	-32283
22741	-10933		21288	30469		-16575	-30387
13930	-9344		24213	29602		-15329	-28329
24474	-9344		-10887	-16223		-12892	-26704
20430	-9199		-23400	-6256		-9913	-25783
16891	-8910		-30116	-2573		-14463	-30333
18841	-7538		-33800	-6148		-18092	-29087
12485	-7105		1490	-21991		-19067	-26921
24113	-7105		13732	-26000		-12946	-31471
21098	-5010		15790	-30766		-12459	-28871
21007	-2988		15032	-27679		-9588	-30333
18191	-2844		19311	-30333		-21071	-26650
-23373	7936		17523	-31525		-8342	-28546
-21856	9344		-1110	-23995		-10779	-31958
-32292	11962		12107	2871		-13054	-33096
-31859	13840		13948	4388		-10996	-27246
-29331	13695		13028	7042		-19609	-28654
-24998	9940		8315	7909		-17659	-26325
-22398	10879		10103	5146		-17442	-24266
-26081	7412		-18768	-29520		-11917	-29358
-25937	10373		-20068	-31470		-15546	-29575
-27887	7990		26461	-29287		-19717	-26487
-9831	29945		-22831	23183		-17496	-29737
-10987	34134		-20953	24772		24916	-21612
-10337	31968		-20285	27083		23562	-22533
-26298	14544		14761	-33909		22641	-20583
-10806	-6771		-28970	27209		22858	-25350
-12747	-7719		-22181	22533		26216	-19066
-16142	-4107		-36120	3340		27462	-13325
-32897	-4757		33420	3575		25350	-17658
-34703	1670		37970	6609		25675	-14950
-33692	4631		35659	6753		-34992	10129
-32392	7286		38259	4225		-29973	15221
-12070	-27463		35515	3142		-15745	27860
-2193	-25657		33781	5525		-14734	29738
19329	-25441		-28312	-11285		30695	-18877
-3547	-25224		-29684	-10201		30550	-15555
-10697	-24863		-31489	-8685		34089	-14688
21423	-24646		-36256	4604		38350	-2555
-16475	-24430		-31814	-21279		6862	-3782
551	-24430		-30225	-22434		-31832	2158
-12431	-23274		-32175	10499		-34143	2014
21062	-22480		5236	10066		-34432	4252
-16620	-21757		-23833	-30387		-34793	6275
-26947	-21685		-33258	-17658		-36526	1075
23373	-21541		-3105	28040		-36743	3964
-14164	-20891		-3755	30279		-36454	5552
-33303	-9841		-6211	30351		-16250	25973
-31425	-9552		12720	-36879		-17820	28519
-29259	-8252		15031	-34712		8902	29584
-3620	-8252		14110	-12820		6591	34640
3368	-5507		11365	-11664		9407	31679
1057	-4352		15861	-14788		8324	33629
-19093	25512		9885	-13434		-32762	-19618
-17685	28220		-24781	-28221		-33196	-17379
-15085	29737		-23265	-30062		-35073	-14562
-5986	-36590		-16115	-30767		-36735	-8929
3656	-37294		-24944	-26000		-35579	-6762
-3386	-33394		-17686	-29250		-37601	-3368
-4794	-31281		-19527	-27354		-25179	-28501
-3873	-36481		-23644	-24646		-26190	-26551
-2248	-34965		-21261	-24971		-36373	-5606
-19148	24131		-4848	-37646		-36735	-334
-17469	25377		-2465	-38242		-21496	-23734
17107	37709		1652	-33962		-35561	-8477
-4993	31642		81	-38350		-37836	27
-14598	28970		2681	-38296		10174	-22723
13298	25865		4577	-37104		-4560	-16079
-9642	-37917		-36915	-13379		35018	-19545
-10698	-35669		-35723	-14950		23806	-31986
-6690	-37619		39163	-17893		22831	-29819
-6256	-36265		33583	20421		20393	-29277
1923	-15410		38784	2627		17631	-28140
2735	-13081		39271	4739		19635	-33069
569	-12269		-33926	-19374		22289	-33231
4848	-12485		-35010	-16918		15843	-30794
24745	23481		-34287	16412		18714	-31011
5660	-10752		37213	-11646		22343	-31173
-17505	1580		-8026	-34540		-34929	21080
-21278	-27282		-6798	-32084		-33701	23174
-18606	-31327		6274	18489		-25468	19057
-20412	-29232		-16304	-26759		-26551	31841
-34567	-9588		10996	-37014		-23301	24402
-32545	-8143		-13433	-17352		-26840	21874
-29656	-5254		3088	12512		-25035	23680
-31317	-3160		1066	14462		-33485	18841
-30162	-1282		-26578	-25332		5335	38052
-27273	-5543		-29106	-24032		-30360	-22750
-32039	740		31489	-17758		-31335	-17334
-27417	-2871		-14923	-33574		-30577	-20692
-33267	1029		-31372	16440		-33556	-16954
-13767	-11321		-30361	19690		15718	6789
-11167	-9949		10454	-35335		15862	9389
4938	-6464		-18633	-28600		38179	14300
5227	-4514		-20421	-31037		-31281	17315
4361	-3142		704	-3846		-10409	31037
1761	-3792		-7448	16412		-6960	31832
-10337	35226		-5282	15275		-5949	35154
-8964	37248		-5715	17766		-1760	32337
-5570	34504		2275	9479		2645	30315
-3692	39632		975	11863		118	31615
-15320	33493		3521	11429		-30938	-27652
-13623	32337		5796	9588		-26605	-29891
7782	-13126		11050	-34612		-10932	-32202
-39307	1607		7258	-34829		-8639	-2627
-38440	4568		11754	-35750		-11023	5715
-39379	6590		-16728	-14941		-6906	2465
-36707	2835		-14345	-15013		-4306	407
-35912	885		-15573	-13135		16386	6473
20800	542		-4396	33990		18336	6365
9669	-6689		26840	1327		19852	8315
6184	-18371		29711	1598		18552	10482
3728	-17288		-14778	37799		-28464	28068
-1833	-18082		-12323	36572		-23842	28284
695	-18732		17939	23499		-23987	30595
1923	-15771		-1083	-41058		-21892	30595
-8694	41898		-2275	-38946		-28392	19401
12305	25576		-162	-38891		-27164	26262
-38612	-12178		-29359	14895		-26081	28212
-1418	-11961		-19988	31037		-25864	30523
-479	-9578		-21956	29286		11619	35290
1327	-10878		-6798	11159		244	39190
-27138	-19500					-17740	-8450
-29512	-19744					-16332	-6067
-30379	-17216					-13623	-5633
-28357	-15699					1868	-11700
-40201	334					3277	-9317
-39768	2862					5985	-8342
-37384	-3060					-37457	4225
-35218	-894					-36373	6500
-35579	1851					-35940	-3142
-37529	3801					-33665	-2058
-38323	6473					-33665	-3142
-38684	-2266					-32365	-758
-13885	-20375					-30903	15437
-11862	-18859					-24403	24808
-19518	-19509					-27978	19012
-19157	-23698					9560	-108
-18507	-21748					32545	16629
-596	136					14850	25079
-2979	352					17089	25729
-4929	-587					13911	31651
-4496	1869					15500	30568
-2257	2013					15645	28474
-6518	-1814					18895	25007
-7312	1797					14561	26451
27138	-17414					13695	24429
-5362	-1652					10589	36292
-17116	-18606					8459	-9976
-15383	-18281					8170	-7448
-32066	-6364					16837	-6437
-30008	-5281					-36265	2519
-8368	-31380					26370	6130
-13135	-29214					24709	7213
-16168	-29286					25070	8008
1671	-34197					-37402	8315
-279	-32464					27237	8513
226	-36075					23553	9524
3548	-35425					25864	10391
-496	-34414					23409	12197
804	-31019					26298	14219
-30685	11014					23914	14291
-29529	8414					-11475	22579
-26857	8920					-9669	24095
-25629	11159					-9019	26406
-25557	13903					-6744	27598
-24691	16070					-8369	34495
-27579	14986					-4613	34495
-26713	17803					-7773	-26677
-29529	13036					-6419	-23969
17054	-9930					-4577	-25377
16115	-7691					3927	-24619
36337	5128					3602	-22994
-27218	19916					4036	-20773
-1724	39777					6473	-19310
1237	40355					8965	-20394
3043	40282					-6581	-28302
-713	39199					-36553	4920
-8883	32418					-33376	6726
-27381	17441					-35253	6437
-24998	18200					-33737	8748
-23048	18958					-17848	17144
-21423	20258					-28302	24511
-19148	17550					-226	37186
-18498	14733					-22109	14652
-16656	16250					-11267	-34676
-15573	18308					794	-35470
-19364	21450					3322	-35903
-22326	25476					5272	-34892
-20953	28943					7800	-34964
-7664	34359					6139	-33087
1652	24176					-32825	-19039
-20123	24050					-34233	-16873
26843	-28018					-31633	-16548
29331	-28136					-35750	-9506
31702	-24818					-30658	-18389
31326	-27462					-13885	-12124
17315	-9335					-13451	-9235
17387	-6301					-31651	-5913
21504	-11573					-21107	4343
22009	-9407					-33457	-7357
-32789	11827					-18092	23879
-36400	11610					-15203	28356
-22642	25549					-7258	34856
-24375	27138					-4370	34495
-24881	30243					-18742	29006
-20620	27354					-9082	36283
-18020	29015					-5688	34766
18470	-11573					-6988	37872
-16340	-34857					-4315	36427
-19879	-33990					-11672	-30442
-22985	-33846					2628	-35967
-17568	-33701					-3385	-34613
-20746	-32040					-13352	-28167
-25007	-31679					-12431	-25350
-24935	-28862					-5443	-10455
-23147	-28140					10969	-21017
-26090	-26623					9344	-18471
-25007	-26334					-20014	21233
-23075	-25901					-18172	21341
-22190	-24384					24023	18181
31073	-23391					28501	23598
35407	4486					11384	31181
34107	6364					-26352	-27110
36779	6436					-4848	-38594
-35768	7466					-2248	-37673
34540	8386					-34857	13894
36129	10481					5444	-30523
2690	10499					2519	-27815
31723	16042					3819	-26244
27173	17902					6689	-26081
30712	18479					22560	-18173
28473	20357					22831	-20069
25296	21224					-4306	-17360
27390	22524					-1977	-18552
24935	22885					-298	-15194
26307	24546					-81	-17306
23996	26713					-6690	-15465
-2365	37979					28627	23680
-32536	-13524					31155	22091
-33619	-10924					11438	35597
-34287	5778					8332	33358
-33854	9100					6021	34369
-30532	10256					9705	35452
-28220	11267					-21423	32798
-33493	12350					-34206	-21324
-30459	12422					-33123	-23202
-12043	14878					-31100	-24429
-10959	17406					-117	-40535
-8865	18200					172	-2763
-6987	16900					37005	-14174
-20565	16395					36138	-16052
-16015	31417					29277	-23418
-15004	30333					-35398	9479
-13487	31489					-26550	25910
-14354	34017					-25756	28654
-9515	33656					-262	37537
-2076	42033					2050	38043
-126	42900					-21504	-32012
2257	42250					-6500	-42033
-11266	30640					5688	-39054
-16755	33746					3575	-38404
11664	6247					5308	-30442
-24257	-22579					7529	-39271
-23391	-20340					1896	-38837
-21224	-21134					-19392	-17333
-17974	-33701					-34161	-72
-15807	-32618					-30117	1444
-23896	-18245					-32717	1228
-13532	-31029					-29250	3394
-17469	27507					19139	-11899
-17830	30541					17550	-12043
-18769	32852					-6247	19392
10698	7719					-8775	20547
37077	3060					22281	28058
5299	-42142					6256	-14543
3060	-40842					5534	-12088
27	-41564					-3061	-10788
25882	-26903					-37168	-6581
26893	-24737					-36879	-4414
28482	-22787					-33394	18643
33971	-13759					-28555	22398
34838	-10581					-25883	25070
35777	-4298					-26027	28898
36138	-1120					-8405	34965
36643	1625					-11799	34459
36715	3936					-14616	36193
37582	6247					13099	32220
38449	9136					12377	34532
-37240	-7367					-25540	-27797
-18932	11375					-22507	-28880
-17632	8558					-11818	-35597
-16548	5416					-38702	-5660
-15140	3250					-39569	-3710
-12757	650					-36969	-9759
-11023	-2275					-38847	-8098
-11132	-5200					-35886	-7015
-9182	-6717					-37402	-5787
-20557	14950					-35669	-3765
36643	9966					-39714	-4415
34477	11158					-35091	20647
-7539	34522					19960	2735
-4866	35172					17956	4198
-2483	39000					2266	36156
5317	40661					-11962	39840
3006	40733					-9940	39912
-24294	15527					-7340	39695
6635	-35479					-45	34495
8423	-36562					5949	36878
11131	-36400					-18200	-16331
13948	-36075					-7258	-6689
15898	-34775					-9966	-19256
7502	-32121					-13541	-16223
677	-34612					6392	5011
10481	-32500					-33800	20936
12864	-32500					-32500	23102
-40616	9642					-29141	28302
-34838	11158					-6391	30469
-33249	13903					-28681	-21504
-18949	-469					-27164	-18579
-16711	-2203					-26027	-15979
30685	20746					-15789	-33420
14544	-33556					-17902	-31470
32988	-20042					-34206	-11158
35371	-18200					-32689	-8937
-11429	-9443					13136	-1462
-11862	-6915					6582	9805
-10707	-4460					9128	10021
-41835	-126					11728	9913
-39451	1896					-23697	22155
-38007	7024					-25539	24267
-36562	4279					-22668	24430
-39451	7096					-23589	26488
-40174	9479					-25864	27355
-38296	11285					-24239	20313
-35624	12512					-31227	14788
-9190	-9804					-22614	13975
-6951	-9226					-23860	11917
-9985	-2365					-28789	380
-8396	162					-30143	2167
-6518	-7421					-27056	2384
-9479	-4243					-27381	5038
-8396	-1643					-27868	6988
-8901	-6410					-31714	380
-41907	2618					-23697	9642
-4694	14787					21694	-31309
-3178	19915					20719	-29359
-5705	13560					23536	-29467
-7800	14787					25269	-27084
-6572	11899					28302	-27300
-9172	14787					-5173	-21559
-25214	-31525					-37239	1408
-27318	-29964					22344	-28763
-34468	-19491					-33014	20998
-35045	-17180					-30703	20565
-36707	-14869					-26370	25982
-36345	-12775					-22903	28654
-34251	-11619					-22253	26487
-31940	-12702					-29385	23020
-29845	-28230					-28356	24158
-31434	-25269					-9777	33366
-30712	-23391					-9019	35641
-29629	-21008					-34830	-8071
-32012	-17325					-33530	-11971
38405	-4577					-34757	5074
39235	-2068					-35335	8179
-31001	24961					-35841	1752
-29195	26334					-32446	9479
-26451	25756					-38441	2979
-17495	30956					-36924	7168
-18362	28211					-34757	3268
-24934	24311					25476	-8251
-22407	24817					23526	-4423
-19879	26261					37104	4965
-35551	18967					36093	16521
-9840	37384					12765	32988
-14155	-35335					15365	31543
-22461	-30929					15943	33132
-20366	-29629					16087	35082
-2889	-38585					14065	37177
-4044	-36779					11609	36960
-7366	-37574					13343	35227
-8594	-34974					13343	30388
-9605	-33024					10093	35515
1463	-39668					26848	27788
-5182	-38657					25187	29449
30279	-22046					24681	26704
29196	-20096					11537	34143
-12332	-4027					-19175	-35723
-8721	10923					-27083	-25161
-11032	18073					-28492	-23969
-5110	26451					-26000	-23319
12007	31543					-32771	-19202
26813	20637					-32825	-17523
25007	25404					19392	-10752
29557	23382					17279	-10644
26885	23526					-17063	-8694
-11826	-33602					-36996	4631
10661	-21973					-199	5714
5895	-23418					596	6148
8350	-22768					1823	7303
2211	-23273					-34179	9253
17739	-23707					-26596	26225
9885	12459					-24646	27381
12557	13181					-21757	27381
14074	11375					-22985	29186
20141	9137					-18525	-33475
17830	8559					-19825	-30875
280	-24429					-20908	-28817
-37186	-14462					-22695	-27354
22344	-515					-24700	-25946
-9100	14137					-24645	-23183
-11700	15437					-26704	-16575
-14516	31362					5345	-10111
-11808	35804					37105	11050
13668	-36220					-29665	14390
-33728	-8757					-11772	33240
39542	-8270					6573	24068
16792	-1409					-4405	41257
17731	975					-3611	39163
20259	2997					-1300	39957
-14101	18868					-14291	-34712
-12368	17712					9687	-36229
-9840	40534					11854	-34206
-23671	-26416					-27417	8712
-3232	-33927					-33339	5245
-849	-32121					-33701	2789
-10292	-33710					-33484	551
-7421	-30677					-32689	-1688
-6627	-23382					-33917	-3855
-4027	-24104					-35434	-10066
-849	-28438					-33701	-9994
-3449	-28727					-32689	-7899
-18616	-28221					-33701	-6022
-15799	-28799					-31751	406
-10382	-27716					-31389	2573
-1499	-23960					-31678	5173
-28366	-21143					12486	13785
-9010	-25693					460	-37953
-1138	-26127					29060	-18887
-5255	-26849					31227	-19175
-7493	-27643					31949	-17225
27191	-25729					30215	-16792
26433	-22263					27471	-15492
-8017	5579					28049	-17081
-2817	3737					-20123	8883
-5634	3954					-23915	18308
24700	18579					-38323	6933
22316	19554					-37240	-1950
21125	20637					31010	21757
-5345	-31471					5299	37934
-2059	-31579					2789	39144
-163	-30171					-21748	-28383
-10942	-30171					3548	-34667
1408	-31399					-33737	-16412
-831	-34866					-37186	-10671
-271	3521					3602	-16846
-15844	-34071					-39009	-1625
-33818	-16656					-38937	1192
-379	-36301					15519	9696
33132	-5119					17469	8721
32265	-2808					19852	10021
28004	2898					-1490	15113
27932	1598					-406	19554
31399	3909					-17740	34829
8937	1887					-15248	36021
9371	4342					-12215	36671
11899	6437					-5065	-596
7421	9					-7168	17712
11249	1670					-4640	18435
30026	3692					-2492	17749
8378	2970					-21251	12386
-6988	-36670					38224	-11330
-9290	-35885					24430	-27364
5768	-37077					17785	-30397
12088	-37474					19807	-31408
9705	-39135					22263	-30758
6888	-34585					24285	-29386
11943	-35380					24791	-25630
14760	-35668					27318	-24980
8982	-34513					29918	-23969
-3386	-4252					-31778	-17640
-3061	-1489					-8233	-32229
-407	-1273					-32500	-16196
-28772	22182					16611	-33818
-27616	24998					11484	-32590
-11420	-33646					-33854	12585
-37023	5281					-35587	14607
-37809	7854					1218	-36851
-40734	5038					3530	-37718
-39542	7096					2591	-34540
-38892	3738					5985	-36634
-25134	32338					10030	-37645
-22534	32446					29313	-23201
22966	19879					13713	-25584
25241	21179					24907	-25584
25350	25838					-25558	-3683
23291	25079					-24547	-1444
22641	27354					10896	14662
21883	21396					10102	16828
22641	23671					9452	18778
27950	20204					9018	20439
-31444	-13027					-8225	25802
-30929	-7421					-8080	27968
-30785	-4460					-9958	29124
-30929	-1499					-12486	29485
-32229	4279					-14075	27174
-33601	-849					-14941	28402
-36057	5507					-18119	26885
-37935	3701					-20430	26957
-37862	1535					14706	29196
-35118	1029					16006	27355
-30135	4135					17523	25405
-36274	-11682					-18254	-31670
-34179	4785					-21287	-31092
-30640	-2726					-19048	-28564
-29412	-921					-19626	-30225
-29701	3124					-11628	-15474
-28907	-7926					-11916	-13307
-32374	-2799					-12350	-7024
26090	27517					-12928	-5074
29918	18922					-12639	-2257
30640	21017					-7366	-22480
27824	22750					-8089	-19880
23563	24628					31453	-5309
-29846	-11321					35425	-5237
-28762	-27842					34559	-470
-27643	-29756					35570	1697
-25260	-31417					4893	28762
-22660	-32139					-9912	24862
-16882	-30694					-14751	27823
-12693	-34233					-30062	20745
-14643	-32572					4821	30784
-21143	-26650					3232	33818
-23454	-25494					11104	29701
-29954	-23328					-30262	-25838
1246	-6500					-31128	-23599
3340	-7294					-26073	-19699
4568	-4622					-26578	-17316
28492	-27119					11086	-9877
38097	-11736					-18525	7041
-25278	28744					34504	15816
-22894	29539					36815	15455
12097	14047					33926	18344
14769	14914					32843	20150
17658	15708					32337	15022
19681	17297					34504	14011
11808	15564					17532	31561
37104	-13487					20204	31055
-10075	-40652					30387	16105
-7990	-40516					-23364	-24168
18083	-29828					-25747	-21640
-32635	10888					-23797	-20484
-35885	8884					-36508	-9868
-31552	9209					-17225	-11818
-38080	-9723					-11447	-7845
-37890	-7349					-5724	-34206
18172	-22317					54	-33845
16078	-21017					2582	-33340
16511	-23834					28528	-19347
14571	-37862					30189	-4686
18308	-32067					29322	-1724
17062	-34071					21305	-352
16466	-35804					-13433	13569
-54	-25079					-32608	16385
-6175	-26758					-30875	17902
-4821	-29683					5742	20719
-3900	-28004					4550	22885
-6500	-28058					4875	24727
-5037	-17929					5633	27110
-6798	-20556					-12486	-35777
-4414	-16800					8477	-36806
-5353	-14489					4848	-33014
-22939	948					29331	21532
14436	29765					28139	27707
-24601	1526					25214	30090
-12133	-17658					25973	27598
-13081	-19346					-11412	24303
-10770	-19419					-596	-35100
24493	-26226					-31290	1968
26659	-25070					25928	16755
26876	-23120					14788	33583
24059	-24059					-20746	22208
23193	-25503					-30442	-25404
-875	32238					-31958	-23183
15375	20033					33150	-21450
16964	21766					31471	-18958
31408	18588					40408	-4929
16819	19527					40571	0
9651	-6708					-3683	36942
-5083	-31336					704	38188
11239	-7647					4550	38350
10228	-5769					8179	36292
-136	26623					6933	38404
-2248	27706					13000	34179
-3566	-32184					13596	36238
14571	-20421					16250	10617
16250	-18850					11104	33692
-38079	-10291					8829	34775
-40318	-13758					2925	38729
-39451	-11808					41383	14029
-38368	-14191					-20556	-30604
-35840	-15853					13190	-31416
-38079	-15130					14273	-29412
-36995	-12603					14327	-32391
-35805	-6609					13135	-30333
-33746	14679					15844	-30279
-22173	31452					16765	-32175
32066	6825					-31047	7132
34395	6608					-29097	8938
36887	7745					-30252	11104
35262	9912					-31263	13127
-10644	14716					-28230	11104
-9398	12675					-30613	12404
						-29241	10960
						-34513	8721
						-1797	-35462
						-1797	-33078
						17125	-28889
						14742	-29323
						29186	-25062
						12936	-27445
						-16332	11212
						-16007	13270
						-14273	11862
						-9778	12620
						-8153	13595
						-9832	15383
						-11944	14300
						-2004	-34125
						487	-33908
						-3792	-32446
						-1517	-31687
						-33421	16178
						-34360	18056
						-32482	18128
						-14706	-19093
						-12864	-18118
						-13731	-16385
						-11348	-16060
						-12648	-14218
						17361	-22018
						-14634	-17324
						-13839	-19346
						-12178	-15735
						29873	-27
						32256	-948
						31661	1382
						-2085	34423
						370	34857
						17126	29223
						19798	30018
						17776	32184
						25937	25684
						27743	25540
						25937	27418
						15032	-31714
						15519	-28898
						16277	-27002
						17848	-28627
						18986	-26352
						18715	-27760
						18065	-25106
						18155	34116
						16566	33177
						13605	33033
						7466	35922
						2050	16638
						-45	22561
						461	13894
						1544	22272
						2483	15266
						-3656	21983
						-6111	18805
						-3873	20033
						-839	22922
						-27923	21694
						-25756	21910
						-27273	23969
						9560	22019
						12269	22235
						10644	24185
						-6365	29439
						-5011	31444
						3142	-33312
						5580	-32987
						10563	-28491
						13109	-26758
						-27245	-15654
						-27950	-13271
						-28437	-9641
						-26487	-11375
						-25241	-16791
						-25566	-13650
						-34179	-23616
						-33962	-20854
						-32175	-22316
						-31958	-20041
						-27895	-25079
						-26487	-23508
						-27895	-21558
						-28545	-22804
						-30658	-26541
						3413	10834
						14002	-13163
						16466	-11818
						17116	-9362
						9461	243
						8594	2771
						14805	-9723
						17983	-10879
						15239	-14851
						12639	-15357
						27444	-3368
						25422	-3729
						27228	-5173
						24772	-4812
						28528	-3657
						25422	-2140
						22569	30513
						23941	34125
						-28113	-8234
						-35913	14679
						-32230	20745
						-30334	19662
						-28925	21720
						-38730	11970
						-32121	19770
						-16684	32211
						-15384	34088
						-14228	36400
						-21586	-31741
						-23752	-30550
						-27219	-24266
						20339	-25566
						26045	-25675
						26334	-22714
						28284	-24664
						20773	-23436
						22145	-25747
						25973	-23544
						-21477	-29466
						-5173	9967
						9957	36328
						12052	35245
						9596	39000
						11763	37989
						14796	35606
						13424	37339

## Sheet: Figure 2B 1h post-inf. +Arp
+ Arp 2/3 inhibitor, Infection time: 1h
Actin+ vesicles			Actin+ Lamp+ double vesicles (Lamp+ only vesicles excluded)			Lamp+ only vesicles (Actin+ Lamp+ double vesicles excluded)
X-coordinates	Y-coordinates		X-coordinates	Y-coordinates		X-coordinates	Y-coordinates
-15221	-9696					-13190	-10156
35353	-7926					-37836	13352
33258	-6843					-35182	14165
37808	-2943					-36482	17144
36075	-1715					-33773	17631
34486	-2582					-35452	19636
-42006	6825					-37077	15194
-11456	33963					-34315	15844
31073	16250					-35615	17956
30279	18562					-35398	13027
						8234	1653
						11529	2113
						12612	4135
						6401	4893
						-18173	-33420
						9723	-26406
						9208	-24429
						10616	-22208
						33745	21396
						35587	19392
						35479	20855
						-23996	-30252
						-25431	-28329
						-22669	-28546
						-41410	13758
						-41545	11998
						30496	-19446
						32130	-18065
						32491	-20160
						13578	34477
						15672	34586
						20123	5498
						26596	16250
						-18579	-15411
						-20692	-16115
						-20963	-13705
						-18498	-13732
						-20638	-15330
						-19554	-13244
						-18715	-16061
						28482	-30704
						36535	-23211
						36670	-20584

## Sheet: Figure 2B 3h post-inf. +Arp
+ Arp 2/3 inhibitor, Infection time: 3h
Actin+ vesicles			Actin+ Lamp+ double vesicles (Lamp+ only vesicles excluded)			Lamp+ only vesicles (Actin+ Lamp+ double vesicles excluded)
X-coordinates	Y-coordinates		X-coordinates	Y-coordinates		X-coordinates	Y-coordinates
-18985	-36291		14408	-25214		9533	-37781
-11645	-25810		29359	8694		7258	-36102
-5822	12864		13136	-34775		-38621	-11402
-6716	11591		21396	30360		-35967	-10048
4767	-36887		29439	-18064		-33529	-9994
12620	-26298		31335	-17306		-32175	-8639
-25566	-29521		-35507	-13866		-33908	-7556
-32003	2609		-36752	-9750		-36238	-9127
-32581	5714		-38486	-8865		-35317	-8477
-34387	4270		-38919	-11321		-41383	-1489
5227	37402		-36969	-11682		-41763	-3006
-1598	-42196		24077	-28492		-42358	-460
-3873	-40896		25702	-26759		-41925	1706
-5498	40842		27382	-25729		-39758	1436
-4090	37483		25269	-24809		-40517	-677
-2465	39758		461	6175		-39758	-2952
81	40408		786	8341		-38675	-785
-7394	36725		-12666	21505		-41058	1219
-1165	41708		-16169	16195		-42196	-3223
-6365	-38531		-11763	15690		-37971	-2573
-5281	-39903		-12232	18037		-41113	-6798
-6870	14751		15176	33023		24393	-22714
-8170	16485		15356	34973		-33583	18941
18751	23472		17018	33457		-32175	21468
23228	21450		16024	6067		-31272	25549
23228	23545		17686	7655		-32717	23852
11745	36192		-36129	-16042		2573	37239
13190	34964					1706	39189
19256	32364					190	37781
17523	30848					2411	34097
23517	30270					27381	28013
19906	29836					28537	26135
25178	28248					30631	25196
-16142	-34287					-7611	10400
-10752	34315					-8766	9389
6743	-35885					-8911	12278
-33502	21991					31389	-19933
-30225	18768					27164	-21395
-33150	23643					25106	-19879
43838	8513					27381	-18904
-12792	-32608					31606	-17604
-11275	-31380					33502	-19987
-8603	-32608					30143	-21233
-34693	25350					29927	-17333
-10102	40273					33393	-17712
-12675	40192					30956	-22966
18046	19735					-19202	-29547
32130	26885					-22046	-27245
-31995	27526					-19771	-27570
-34883	24782					-17713	-28220
31091	-16467					-21179	-30875
6013	16223					-22859	-29141
4316	208					38539	-3521
6988	-1959					39090	-5606
33899	23174					40426	-3945
-33692	18679					10653	32753
-28997	19473					12386	31670
10752	6609					-4442	2627
11835	8541					6906	21342
12774	11068					7231	23833
3818	15113					-7610	18958
5913	15329					8748	22317
11113	12079					6419	22967
7574	12152					34206	18055
424	5724					-12133	-11727
-2537	6302					-12070	-9136
-2898	8829					-10265	-10725
-876	8107					-1309	-4586
8585	7313					-20447	-28708
13352	13018					-20294	-26406
10391	10635					-25241	20069
11474	15041					-23454	19852
2157	8035					37971	-4713
6491	9841					24619	6771
12991	14896					27652	13867
9018	11285					27490	6554
15880	12513					26407	8233
-9452	21775					-13677	33872
-12323	22642					-11799	31705
-9777	22480					-14923	-30415
-12160	24809					-16386	-29169
-9289	20205					-16982	-31390
-17875	-4035					-14598	-32635
-19770	-3277					-14002	-29927
-28275	3331					-16277	-30794
-25404	3656					-37782	6256
-3006	-24456					-38107	8260
-5146	-24266					-35940	9019
-3340	-25602					-39082	4144
-1463	-26108					-36698	7448
-4929	-27155					-38594	10265
34504	-21883					-37457	5010
35804	-20366					-8857	25160
-17929	-6770					-9886	27977
-26903	27535					10914	18877
-26975	25224					12973	20231
-31281	3196					11998	22831
-31552	5362					6743	29277
-30442	-12431					13189	36535
-31796	15898					14164	22019
-29521	24240					12702	34098
						11456	37781
						25620	-28573
						-28104	-26307
						-30108	-24538
						-20810	-9696
						-20160	-7385
						-18354	-6446
						-19221	-11863
						-18643	-8396
						-20376	-8468
						-20087	-5580
						8747	-8992
						6147	-9805
						3520	-38187
						4360	-33664
						6093	-33231
						4577	-34748
						6527	-32418
						15302	-3602
						10806	515
						10102	2682
						38702	3819
						31606	11836
						39352	1165
						-15844	-29088
						-15004	-27382
						4902	-35994
						-39542	4062
						26180	5940
						27155	4099
						27878	6374
						18417	-36643
						19636	-34847
						17469	-34703
						-2753	-30008
						15086	-33854
						18390	-35533
						27436	14029
						36319	2817
						35886	4659
						22832	15438
						23698	13650
						25757	12567
						26027	14517
						24836	16467
						-35289	19988
						-32960	20529
						-35831	17767
						-37023	20204
						-34964	21775
						-32039	23021
						-13568	37592
						-5281	39759
						-36427	19771
						-34098	18904
						-31823	19771
						-30089	22479
						-34423	23400
						-32148	17929
						-32635	22154
						-11727	23725
						-30143	18417
						-30848	20854
						-10102	23779
						-10860	21288
						-2049	40878
						-7032	40517
						-5136	40806
						-35452	-16872
						-40191	-7962
						-36833	-17820
						-35425	-15654
						-34396	-18037
						-37050	1300
						-27589	27752
						-25061	29413
						-39759	-2789
						-39677	-686
						-38233	-1191
						-37511	-2275
						19780	18652
						-18769	-31580
						-24159	-22344
						-11971	-36157
						-11213	-34423
						-10129	-32690
						-12350	-32203
						-13596	-34207
						-9371	-37240
						2437	-28303
						-2438	-9290
						-10509	-35290
						-12296	-33936
						41148	1597
						41076	4342
						-13054	37293
						-5931	-35804
						-7042	-34296
						-5020	-33791
						-3358	-36030
						20493	33845
						17099	35507
						28799	-5516
						26162	28221
						25774	30450
						31263	22361
						32130	19834
						34874	16945
						29530	22145
						26785	30306
						21260	-7015
						-3764	17550
						-433	13190
						-10616	-30306
						-10996	-26460
						-9208	-26569
						-9858	-28031
						-10671	-28465
						10048	-34342
						9155	-35344
						11755	33231
						19771	31660
						20855	34206
						-15817	-32012
						35614	-15139
						35614	-17739
						34098	-18552
						31444	-18389
						31877	-16277
						32960	-13352
						33394	-18552
						34260	-16439
						32256	-14977
						33935	-13839
						33285	-2519
						35723	-3764
						36373	136
						33556	8586
						32364	13298
						31064	15952
						35344	10211
						-31931	2609
						-31570	5354
						-29259	5931
						-29909	2393
						-28393	4198
						-26948	6437
						-31426	2248
						-30559	4343
						-30776	6654
						37348	9371
						33583	9236
						-37890	-13487
						1273	10238
						14110	9642
						11023	8829
						23590	-26217
						-30062	-11862
						-27399	-10499
						-24943	-10716
						-25016	-8332
						-22560	-8766
						-18371	-11149
						-22705	-10860
						-26388	-9271
						-23932	-9127
						-21693	-9344
						-23355	-6744
						-32743	17686
						-4279	39541
						-24835	-29629
						32500	14923
						-28220	19419
						-23020	23048
						-24591	24727
						-8802	-37213
						-17279	-32040
						-21179	25377
						-20953	27588
						-18931	26144
						-19509	10616
						-226	16538
						-5796	-25187
						-31254	25784
						-29575	27084
						-19554	-36102
						-21910	-31417
						-20556	-34342
						-20123	-32121
						-15573	-33475
						-21531	-31146
						-22777	-28329
						-28952	-488
						-29494	1679
						-27219	596
						-26677	-1571
						22308	9100
						23030	12205
						-39244	7800
						-37222	6862
						-35561	7945
						-37800	11050
						-36355	13795
						-7178	-6716
						-6889	-4261
						-6816	-2166
						-25666	1806
						-23861	289
						-22055	-1588
						-20972	434
						-16928	145
						-23355	2889
						-37150	8956
						-36428	4767
						-21839	-3033
						-20611	-505
						-24872	0
						-25522	2889
						-35633	6573
						-23139	-794
						-23283	1806
						-33448	-17062
						-27968	26244

[truncated: 9 more sheets: Figure 2C, Figure 2D, Figure 3B 1h post-infection, Figure 3B 3h post-infection, 3h post-inf. +Arp, Figure 3C, Figure 3D, Supplementary Figure 1A, Supplementary Figure 1B]
